# Supplementary material for: Anoxia-adapted cyanobacteria in a marine blue hole
Source: Appl Environ Microbiol. 2026 Feb 23;92(3):e02576-25. doi: 10.1128/aem.02576-25 (PMC12997750; doi:10.1128/aem.02576-25)
Supplement: Supplemental tables — Tables S1 to S8. [file aem.02576-25-s0002.xlsx]

## Sheet: Table S1
Supplementary Table 1 The statistics of sampling water layer and overview of metagenomic and metatranscriptomic data.
Sample ID	Depth	Region	Collection date	Volumn (L)	Metagenomes		Metatranscriptomes
					total bases (Gbp) of Raw data	total bases (Gbp) of Clean data	total bases (Mbp) of Raw data	total bases (Mbp) of Clean data
LD1	1m	Oxic layer	2021-04-25	68	2.52195	2.19613	\	\
LD20	20m	Oxic layer	2021-04-24	65	2.75854	2.29824	\	\
LD40	40m	Oxic layer	2021-04-24	5*	3.28983	2.80931	\	\
LD60	60m	Oxic layer	2021-04-24	61	12.5049	11.5272	\	\
LD80	80m	Oxic layer	2021-04-24	63	6.14348	5.43768	1315.68	288.116
LD90	90m	Oxic layer	2021-04-24	60	3.40892	3.04156	\	\
LD100	100m	Suboxic layer	2021-04-24	61	5.75632	5.09727	21089.6	9289.7
LD105	105m	Suboxic layer	2021-04-26	29	5.68963	5.05702	21738.1	5671.17
LD96.5	96.5m	Suboxic layer	2021-09-17	48	37.5548	36.1602	11.6414	11.1667
LD98.5	98.5m	Suboxic layer	2021-09-17	40	4.64872	4.38744	385.735732	356.892
LD99.5	99.5m	Suboxic layer	2021-09-16	41	27.5051	26.561	9.05272	6.89134
LD100.5	100.5m	Suboxic layer	2021-09-16	43	5.92851	5.63379	209.105	195.252
LD110	110m	Anoxic layer	2021-04-24	63	10.2021	9.15689	16343.90016	5113.71
LD120	120m	Anoxic layer	2021-04-26	29	17.3778	16.3912	\	\
LD130	130m	Anoxic layer	2021-04-26	29	3.16818	2.84791	9717.27	2952.99
LD140	140m	Anoxic layer	2021-04-25	28	3.25441	3.25441	\	\
LD150	150m	Anoxic layer	2021-04-25	29	4.53168	4.11726	\	\
LD180	180m	Anoxic layer	2021-04-25	29	4.11726	3.59994	\	\
LD200	200m	Anoxic layer	2021-04-26	44	4.1362	4.1362	\	\
LD250	250m	Anoxic layer	2021-09-16	32	5.4645	5.14791	52.6983	48.5361
LD290	290m	Anoxic layer	2021-04-26	30	4.02216	3.62213	1194.41	240.202

## Sheet: Table S2
Supplementary Table 2 Relative abundance of MAGs in 21 metagenomes (n=319).
Genome	1m	20m	40m	60m	80m	90m	96.5m	98.5m	99.5m	100m	100.5m	105m	110m	120m	130m	140m	150m	180m	200m	250m	290m
oxic-bin111	0.121162	0.062099	0.0897232	0.0116083	0.00032898	0.000405656	0.000366636	0.000376834	0.00635317	9.2315e-05	0.00190735	0.000385075	0.000339133	0.000914964	0.000499333	0.000584539	0.000238407	0.00026676	0.000264026	0.00625756	0.000367321
anoxic-bin48	0.0015354	0.000416908	0.000156212	8.8303e-05	4.5124e-05	2.97807e-05	0.00711985	0.00375288	0.00564708	6.09124e-05	0.00616461	6.70547e-05	0.00033024	0.00266165	0.00273291	0.0017576	0.00128714	0.00167613	0.00162416	0.273667	0.00377013
anoxic-bin49	0.0015465	0.0142469	0.00282553	0.00094061	0.00045018	0.000137846	0.00738344	0.00352454	0.00542804	6.27196e-05	0.00644865	0.00012426	0.000662532	0.00353314	0.00366898	0.00281846	0.00277729	0.00234807	0.00239893	0.285888	0.00425674
oxic-bin101	0.0839731	0.178719	0.588698	0.225771	0.00751028	0.00508859	0.000456086	0.000368299	0.00115562	0.00187493	0.000514101	0.00143396	0.000591084	0.00109278	0.000431919	0.00318579	0.000629179	0.000731493	0.000522742	0.00371014	0.000528659
oxic-bin102	0.0525583	0.717279	0.121413	0.0303949	0.00154155	0.000707321	9.77361e-05	6.57161e-05	0.000620937	0.00109074	0.000261588	0.00038773	0.000769931	0.00137708	0.00110042	0.000727866	0.000993142	0.000457941	0.00201068	0.00248277	0.00113874
oxic-bin105	0.0269583	0.127663	0.0427351	0.00473574	0.000323001	0.000199045	3.20008e-05	3.3388e-05	4.72453e-05	0.00022801	3.14836e-05	0.000102629	8.1339e-05	9.04084e-05	0.000115374	0.000167187	8.1289e-05	4.09876e-05	0.000206105	0.000308262	9.36728e-05
oxic-bin106	0.0429889	0.177991	0.177265	0.0259149	0.000871245	0.000843701	0.000207306	0.000129676	0.000109834	0.000701785	0.0001003	0.000952648	0.000154508	6.66358e-05	0.000133054	0.000640016	0.000235248	0.000158729	0.000393163	0.000260105	0.000248807
oxic-bin107	0.0093458	0.187003	0.0418683	0.00360763	0.000346591	0.000130276	1.3847e-05	0	1.12069e-05	0.00024781	0	0.000100831	0.000167696	0.00049736	0.000388849	0.000456154	0.000413478	0.000234961	0.000443569	0.000100287	0.000232718
oxic-bin108	0.060504	0.738703	0.290519	0.170932	0.0345992	0.00993994	0.00881964	0.00597067	0.00644131	0.00636624	0.0045018	0.0118891	0.00389152	0.0037348	0.00222054	0.0028644	0.00151355	0.00148236	0.00245375	0.00223193	0.00260752
oxic-bin109	0.00109367	0.0100758	0.286508	0.0763477	0.00148804	0.0012843	3.53646e-05	9.80398e-06	9.61693e-06	0.000897445	2.53779e-06	0.000782221	1.98056e-05	9.0882e-05	2.73616e-05	0.000797542	5.06872e-05	0.000215803	1.59622e-05	6.82587e-05	8.02256e-06
oxic-bin11	0.000633863	0.0114325	0.0281323	0.0834799	0.0202531	0.00921483	0.00407679	0.00220797	0.000568056	0.00883273	0.000640435	0.0146894	0.000519593	0.0027916	0.000562821	0.000667722	0.00128975	0.00258026	0.000185104	0.000249431	0.000364316
oxic-bin110	0.00904342	0.239538	0.040058	0.00471018	0.00181913	0.00139931	0.000616088	0.000166087	0.000554386	0.000204004	0.000975008	0.000435246	0.000259308	2.50101e-05	0.000199842	0.000711608	0.000147682	2.48023e-05	0.000656785	0.00638004	0.000216486
oxic-bin12	0.00688791	0.00705831	0.0171418	0.222235	0.204224	0.566921	0.0464625	0.0239963	0.0124566	0.577245	0.0126873	1.25676	0.0085519	0.00381128	0.00732286	0.00760572	0.00966641	0.00375349	0.00605356	0.00142559	0.00621894
oxic-bin16	0.00427492	0.00622752	0.030031	0.142149	0.197301	0.234282	0.0126038	0.00648745	0.00251838	0.44663	0.00208153	0.346144	0.00357359	0.000646021	0.00510875	0.00446405	0.00403081	0.00290553	0.00405528	7.63727e-05	0.00333502
oxic-bin17	0.000654164	0.000536042	0.0084161	0.08848	0.0252486	0.0156487	0.000545361	0.000807454	0.00146816	0.00725818	0.00141316	0.0042505	0.000333391	0.000191094	0.000128733	0.000343227	0.000192107	0.000417391	0.000178503	5.73407e-05	0.000193242
oxic-bin18	0.00185199	0.00203086	0.0686164	0.22439	0.0524902	0.0508932	0.0015015	0.000975542	4.8495e-05	0.012525	9.39268e-06	0.0020055	0.000545214	0.000340081	0.00022341	0.00137899	0.000404116	0.000916364	0.000222235	5.06351e-05	0.000477091
oxic-bin19	0.00119224	0.0010289	0.0674046	0.11851	0.00294005	0.00191272	0.000938492	0.000315176	0.000313881	0.001676	0.000171404	0.00113589	0.000218054	0.000273635	6.17558e-05	0.000499015	9.67764e-06	0.000120506	5.84263e-05	0.000145116	0.000105296
oxic-bin20	0.000912429	0.00409228	0.00159303	0.00268096	0.0330688	0.0907264	0.0036173	0.00175422	0.00176648	0.070132	0.000872204	0.0518853	0.000727073	0.000754948	0.000534201	0.000681879	0.000758042	0.000632247	0.00050955	0.000141763	0.000610015
oxic-bin21	0.000723342	0.00293737	0.0939473	0.158847	0.0236307	0.0354278	0.000462119	0.000262806	0.000199545	0.00887971	0.000110995	0.00376631	0.000158022	0.000141594	0.000124227	0.000873429	0.000295529	0.000378965	0.000170038	7.50672e-05	0.000178862
oxic-bin22	0.00186032	0.000707097	0.0103231	0.686101	0.10042	0.0669587	0.18457	0.0185572	0.00331304	0.0451722	0.000643267	0.0693092	0.000676301	0.000552867	0.000620954	0.00178721	0.0011178	0.00126073	0.000797747	0.000197932	0.000402059
oxic-bin23	0.000686302	0.00087629	0.00109651	0.00241771	0.00862989	0.041661	1.57192	0.558069	0.474146	0.0872184	0.13322	0.254793	0.0014786	0.00458144	0.00294612	0.00178579	0.00219416	0.0022404	0.00227229	0.00325101	0.00245859
oxic-bin24	0.00244092	0.00118156	0.0145927	0.485669	0.0826002	0.212455	0.000768006	0.000342251	0.000140307	0.0481082	9.13581e-05	0.0156852	0.000753654	0.000586076	0.000521072	0.00265575	0.00170411	0.00203782	0.000741064	4.19235e-05	0.000872747
oxic-bin25	0.0011375	0.00215031	0.00352913	0.0703984	0.0244036	0.0734696	0.0122111	0.0378248	0.0285848	0.0114631	0.019022	0.0256697	0.0577217	0.0196163	0.00635537	0.00662994	0.00476849	0.0129368	0.00593934	0.0124684	0.0141122
oxic-bin26	0.00200658	0.00336371	0.128662	0.657739	0.0592389	0.0582724	0.0140858	0.0256552	0.0333579	0.0155431	0.00959566	0.0184024	0.00288059	0.00390172	0.00065358	0.00364664	0.00139404	0.00174406	0.000898207	0.00207762	0.000784514
oxic-bin27	0.00174144	0.00120983	0.233656	0.577251	0.0208743	0.00320671	0.000618584	0.000247157	7.59867e-05	0.000808153	1.95355e-05	0.00168771	6.9403e-05	0.000339078	0.000100145	0.00158395	0.000180299	0.000360966	0.000113631	5.61625e-05	5.49548e-05
oxic-bin29	0.000243759	0.00112685	0.00138696	0.0467449	0.0807644	0.00861029	0.000624279	0.000338675	0.000401011	0.0526887	0.000182628	0.0413925	0.000466328	0.000101811	0.000343267	0.000187715	0.000500747	0.000327495	0.000618101	3.87217e-05	0.000527222
oxic-bin3	0.0062689	0.00974262	0.0117838	0.010919	0.228857	0.385447	4.5026	4.1831	2.54212	0.502408	2.22914	0.953066	0.0104273	0.00639217	0.00970688	0.00830869	0.00885201	0.0074671	0.00696989	0.00780749	0.00808733
oxic-bin30	0.000684862	0.000840548	0.0470546	0.197925	0.0136407	0.0160171	0.00141301	0.000485914	0.000257466	0.00539034	0.000100428	0.00312712	0.000120852	0.000211822	0.000123915	0.000767505	0.000208641	0.000246707	7.41616e-05	3.97119e-05	0.000127648
oxic-bin31	0.000483182	0.000630387	0.0280841	0.155728	0.0226205	0.0189133	0.0107618	0.00383586	0.00427739	0.00568483	0.00144748	0.00641079	0.000176647	0.000327109	0.000150324	0.000446739	0.000235332	0.000268928	0.000127599	0.000168192	0.000212972
oxic-bin33	0.000425039	0.00216086	0.0666986	0.281946	0.00359005	0.00123713	0.0113689	0.00288844	0.00220069	0.000724176	0.000629861	0.0016792	3.44999e-05	0.00014669	4.24206e-05	0.000475828	3.03794e-05	8.29187e-05	4.33263e-05	0.000352603	6.74251e-05
oxic-bin36	0.000756856	0.00693032	0.0212555	0.0577838	0.00587399	0.00470862	0.00217054	0.00260477	0.00203696	0.00881016	0.00179452	0.0114778	0.0014903	0.00258527	0.000429628	0.000444316	0.00095242	0.000621749	0.000473176	0.000150375	0.000168142
oxic-bin37	0.000938767	0.000808068	0.00145401	0.0018839	0.0072701	0.0197872	0.0501106	0.0197228	0.00852998	0.0636832	0.00280068	0.297054	0.00169594	0.00110987	0.00138913	0.00105488	0.000612341	0.000688285	0.000472452	0.000426694	0.0011067
oxic-bin38	0.0164193	0.0211413	0.0242989	0.0162366	0.0799709	0.752938	0.446043	0.420711	0.230158	2.19448	0.181259	2.45577	0.0243345	0.00539801	0.0213886	0.0148189	0.0135986	0.00815593	0.0170528	0.00161134	0.0151838
oxic-bin39	0.00173968	0.000851691	0.011683	0.518765	0.102035	0.0522158	0.00212017	0.00140741	0.000493302	0.0204694	0.000232486	0.0121944	0.000382571	0.000346832	0.000376299	0.00171435	0.000957869	0.00128733	0.000583365	2.31978e-05	0.000483383
oxic-bin4	0.00545185	0.00368712	0.0277224	0.0744249	0.00516493	0.00124038	0.00153741	0.00208715	0.00126934	0.000798321	0.00144307	0.00196156	0.000172812	0.000224353	0.000272985	0.000397092	0.000158508	6.55722e-05	7.89005e-05	0.000289531	0.000174835
oxic-bin42	0.00171726	0.0316032	0.369082	0.149775	0.00120055	0.00246931	0.00010629	5.86224e-05	3.16113e-05	0.00109445	3.53295e-05	0.0011939	0.000110743	0.000301201	8.30804e-05	0.00146083	7.52153e-05	0.000428321	8.75979e-05	0.00019603	0.000361371
oxic-bin43	0.0397492	0.0100253	0.0699499	0.095164	0.00191211	0.001246	0.000316287	0.000147831	0.000403425	0.000423565	0.000256527	0.000741982	0.000214044	0.000381715	0.000163412	0.000442879	7.89378e-05	0.00013545	0.000110534	0.000704466	6.74453e-05
oxic-bin44	0.0323123	0.0509382	0.0885671	0.243337	0.0316631	0.0242392	0.00361795	0.00367977	0.0022484	0.0123736	0.00130602	0.00999992	0.000508109	0.00113703	0.000962576	0.00150154	0.00124783	0.000778056	0.000759547	0.000872439	0.000880353
oxic-bin45	0.000665392	0.00155613	0.00760596	0.168685	0.16828	0.0651939	0.000293245	0.000237178	8.149e-06	0.0100878	1.25889e-05	0.00173803	0.000504779	0.000164374	0.00057255	0.00150946	0.00200143	0.00176135	0.000994699	4.1169e-06	0.000580616
oxic-bin46	0.000954815	0.00173399	0.00303205	0.0382189	0.108687	0.167967	0.00163188	0.0021903	0.00214886	0.0767235	0.00175186	0.0711398	0.0247002	0.0114935	0.00341637	0.0047593	0.00449274	0.00326193	0.00346934	0.000559144	0.00356909
oxic-bin48	0.0015485	0.00189446	0.00241523	0.00374231	0.00362006	0.0267714	2.57082	3.7217	3.17359	0.174202	3.35363	0.750003	0.00776235	0.0248993	0.0166444	0.00926054	0.0157878	0.0145707	0.00975591	0.0203214	0.0241126
oxic-bin49	0.000547479	0.000767961	0.00141979	0.0678982	0.0345236	0.0435442	0.000853911	0.00255257	0.00260991	0.0212985	0.00228753	0.0252151	0.0256193	0.0129419	0.00234122	0.00221193	0.00272656	0.00201265	0.00223076	0.00227892	0.003812
oxic-bin5	0.00152961	0.00440347	0.151755	0.495885	0.0300353	0.0170212	0.000763212	0.000310527	5.38689e-05	0.00370254	2.43954e-05	0.00234141	0.000133428	0.000328644	9.55186e-05	0.00154419	0.000217478	0.00044848	9.36821e-05	6.3852e-05	0.000135203
oxic-bin51	0.00422926	0.00311345	0.00782582	0.00936673	0.0822755	0.0992415	1.43822	0.739599	0.171555	0.261709	0.085679	0.645139	0.00231126	0.000688935	0.00532155	0.00446487	0.00212918	0.00300878	0.00224754	0.000349886	0.0016953
oxic-bin52	0.000266048	0.000653781	0.00497448	0.0844878	0.0143414	0.0079408	0.0085862	0.0106227	0.024484	0.00286982	0.0233425	0.00507572	0.00366536	0.00277523	0.000304762	0.000699131	0.000425225	0.000391472	0.000368332	0.000789118	0.000271537
oxic-bin53	0.000663777	0.000827913	0.00501325	0.0356327	0.0276863	0.0631645	0.0122094	0.00556703	0.00471255	0.0282634	0.0024097	0.0165326	0.000462921	0.000272711	0.000100301	0.000396608	0.000887135	0.000432546	0.000238171	7.41607e-05	0.000150078
oxic-bin54	0.000909275	0.00172925	0.00388222	0.0663222	0.103099	0.00877221	0.00407268	0.00318827	0.00354111	0.00426422	0.00420075	0.00408432	0.0056195	0.0125129	0.00607897	0.00552144	0.00505793	0.00605961	0.00594588	0.0078292	0.00580309
oxic-bin55	0.00050102	0.00207487	0.00569727	0.00111917	0.00177911	0.0107202	0.00202718	0.00216126	0.00229194	0.065012	0.00160881	0.326988	0.00117681	0.00231237	0.00113249	0.000749326	0.00093347	0.000519094	0.000766416	0.000129014	0.0010339
oxic-bin59	0.000723091	0.000150658	0.00460193	0.206385	0.00632965	0.0136181	1.63738e-05	2.69681e-05	1.22457e-05	0.0025261	3.7247e-05	0.00144373	8.63904e-05	0.000194324	3.63545e-05	0.000608878	9.40746e-05	0.000239088	6.21273e-05	1.40076e-05	0.000146047
oxic-bin6	0.000437632	0.000791168	0.0208207	0.159186	0.0238408	0.0202966	0.0226903	0.008241	0.00774128	0.00726452	0.00242069	0.00786884	0.00104831	0.00144692	0.000259238	0.000554608	0.000585061	0.000478352	0.000290124	0.000305766	0.000330466
oxic-bin60	0.000601216	0.000573868	0.00578248	0.103274	0.0479245	0.00505876	0.000411596	0.000455138	0.000699056	0.0015655	0.000555503	0.00254485	0.00127629	0.00157981	0.000408568	0.000624224	0.000539085	0.000567515	0.000548643	0.00160461	0.000761524
oxic-bin61	0.0947698	0.167798	0.0419448	0.0354952	0.00097494	0.00052438	8.47016e-05	7.48864e-05	0.000215093	0.000595055	0.000208665	0.000568958	0.000393856	0.00038096	0.000391989	0.000736405	0.000263253	0.000266934	0.00033832	0.000488836	0.000433354
oxic-bin62	0.0112408	0.0155225	0.0269596	0.108268	0.215155	0.537343	0.826868	0.536509	0.454778	1.25246	0.262518	1.00957	0.0358769	0.0226981	0.0259016	0.018772	0.0310763	0.0199317	0.0185549	0.0125562	0.0281887
oxic-bin63	0.000826225	0.000787676	0.00310954	0.377495	0.0571609	0.00708864	0.00233638	0.00509064	0.00469388	0.00172758	0.00303026	0.00321812	0.0055106	0.00341666	0.000973224	0.00175225	0.000634078	0.00166241	0.000575209	0.00378746	0.00149715
oxic-bin65	0.00242118	0.00228992	0.086514	0.617505	0.121448	0.0797396	0.00202203	0.000935499	0.000534316	0.0284435	0.000248089	0.00736309	0.000583737	0.000467941	0.000561341	0.00267729	0.00130692	0.00127525	0.000810078	0.000134237	0.000793467
oxic-bin66	0.00104674	0.000628009	0.0487015	0.344527	0.0187494	0.0102348	0.016776	0.00201836	0.000363852	0.00608061	0.000120556	0.00653118	0.000111958	0.000338673	0.000134489	0.00114746	0.000220401	0.000549026	0.000232907	1.87326e-05	0.000161223
oxic-bin67	0.000927243	0.00381916	0.00510967	0.0751102	0.0549113	0.0126951	0.00116016	0.00133801	0.00137725	0.00271839	0.000996557	0.00341012	0.00296988	0.00176659	0.00076821	0.00110616	0.00118094	0.0011086	0.00117969	0.00190505	0.00140162
oxic-bin68	0.0160262	0.0253643	0.165363	2.20259	1.27116	0.568165	0.326737	0.17395	0.0929839	0.382425	0.0432857	0.246286	0.0196561	0.0161382	0.0127272	0.0260839	0.0254858	0.0154285	0.0139964	0.00522775	0.0133124
oxic-bin69	0.00267908	0.00427692	0.069052	0.589708	0.251993	0.217367	0.196793	0.116799	0.111169	0.0976646	0.0521977	0.159116	0.00763585	0.00863905	0.00319611	0.00695647	0.00648155	0.00489408	0.00341262	0.00334129	0.00406544
oxic-bin70	0.00679043	0.0114095	0.0215428	0.625409	1.04712	0.748737	2.08217	0.213087	0.0404476	0.484167	0.0088834	0.704756	0.0126838	0.00559672	0.0064609	0.00736608	0.00881704	0.0101178	0.0074282	0.00113054	0.00616228
oxic-bin71	0.00129056	0.00130863	0.0417137	0.303227	0.0968925	0.0811263	0.00422461	0.00113433	0.000386003	0.0450688	8.42404e-05	0.0309076	0.000828643	0.000444932	0.000440118	0.00144729	0.00170805	0.001449	0.000753043	4.58636e-05	0.00047775
oxic-bin73	0.00139435	0.00176664	0.00599932	0.0243199	0.0370636	0.0291071	0.00619971	0.00203147	0.00128733	0.052343	0.000836428	0.0472785	0.000842516	0.000556469	0.00123562	0.000610569	0.000987026	0.000395855	0.000767944	0.000368195	0.000596402
oxic-bin74	0.00143486	0.0215084	0.0855783	0.19905	0.0433889	0.0469252	0.00743635	0.0034796	0.0011641	0.0301385	0.00043958	0.0305761	0.000487105	0.000958633	0.000614764	0.00163611	0.00111639	0.000796726	0.00088051	0.000159097	0.000481712
oxic-bin75	0.000480653	0.000895375	0.0136988	0.058116	0.0157444	0.0217209	0.00403477	0.00174456	0.00346408	0.00566597	0.00320195	0.00418777	0.00362178	0.00421181	0.00242117	0.00211653	0.00274866	0.00179224	0.0027929	0.00292176	0.00129412
oxic-bin76	0.00106026	0.0144433	0.040373	0.168774	0.0233092	0.00940198	0.0149863	0.0104174	0.00291742	0.0135582	0.00350202	0.0474041	0.000557713	0.00350795	0.00063195	0.00130273	0.00247697	0.00124056	0.000248383	0.000156268	0.000274608
oxic-bin77	0.000632759	0.00125868	0.00326072	0.0877299	0.0375064	0.0292458	0.00645178	0.00666556	0.00882956	0.00522898	0.00233518	0.0049159	0.000437937	0.000335289	0.000178024	0.000472548	0.000400937	0.000224044	0.000237447	0.000160041	0.000208432
oxic-bin80	0.000838259	0.000988893	0.00559089	0.00295548	0.0290412	0.0486439	0.0316327	0.026727	0.0408773	0.068361	0.0128061	0.337393	0.00498946	0.00522112	0.00146832	0.00175328	0.0012265	0.00135075	0.00108409	0.000639898	0.00143524
oxic-bin81	0.00279148	0.00343447	0.00481811	0.00439818	0.0041685	0.0505118	6.14385	8.10863	6.30511	0.341666	6.68827	1.62154	0.0152933	0.0501259	0.0347809	0.0200533	0.032265	0.0282885	0.0216619	0.0449589	0.0457052
oxic-bin82	0.000460901	0.00154484	0.00199488	0.156814	0.0176335	0.0035249	0.000129342	0.000100014	6.71106e-05	0.0030636	3.65299e-05	0.00512328	0.000295665	0.000285462	0.000205246	0.000488613	0.000197211	0.000178785	0.000167934	2.95211e-05	0.000261717
oxic-bin83	0.000369568	0.000414253	0.00308643	0.0579169	0.0180551	0.0199898	0.0145376	0.00400677	0.00151627	0.011538	0.000714483	0.0198016	0.000215608	0.000599353	0.000276915	0.000306723	0.000347054	0.000311637	0.000234048	0.000304357	0.000335396
oxic-bin84	0.0318829	0.0186197	0.0741044	0.0811049	0.00592879	0.00481657	0.00288252	0.00135214	0.00127785	0.00176962	0.000338762	0.00370827	0.000126873	0.000534641	0.000165474	0.000396903	0.000266287	0.000219741	0.000324953	0.000883397	0.000102348
oxic-bin85	0.000677378	0.000610568	0.00125905	0.00089082	0.000723427	0.0141606	0.13359	0.0634423	0.0297898	0.0532541	0.00974337	0.190782	0.00063273	0.000620561	0.000690674	0.000403979	0.000337769	0.00044951	0.000287435	0.00014508	0.000447503
oxic-bin86	0.000799036	0.00112867	0.00138231	0.0022391	0.00262687	0.0129433	0.00257662	0.0013503	0.000699563	0.0999126	0.00042297	0.12034	0.000619334	0.000215213	0.000804497	0.000383355	0.000403777	0.000242637	0.000741813	0	0.000517323
oxic-bin87	0.00946822	0.0165865	0.045403	1.00867	1.43354	0.630914	4.76509	1.75054	0.457238	0.591503	0.188864	1.17106	0.0144574	0.00589939	0.0122243	0.0116107	0.0141205	0.00896283	0.0130103	0.00263032	0.0116212
oxic-bin88	0.00363979	0.00526368	0.00966979	0.102132	0.16334	0.562843	2.71676	1.18284	0.848785	0.498685	0.293497	1.02545	0.0191367	0.00784842	0.00869827	0.00839327	0.0122091	0.00742314	0.00738231	0.004536	0.00675728
oxic-bin89	0.000611424	0.0021584	0.00987664	0.0672784	0.0287658	0.0377116	0.00853992	0.00370248	0.00320721	0.0380623	0.00221285	0.047983	0.000697499	0.000357919	0.000381679	0.000519142	0.000563537	0.000348437	0.000337994	0.000189695	0.000353319
oxic-bin9	0.000641502	0.00161459	0.00346639	0.0667426	0.121245	0.100491	0.0425535	0.0307342	0.0558623	0.0485961	0.0350616	0.0797203	0.0251113	0.0194257	0.00380861	0.00384568	0.00477253	0.00327144	0.00369667	0.00313925	0.00469509
oxic-bin90	0.00289194	0.00115744	0.0656072	0.350106	0.0456913	0.00405197	7.69181e-05	4.00214e-05	5.70678e-05	0.00166727	2.55171e-05	0.001243	0.000248162	0.000625289	0.000575438	0.00160346	0.000561865	0.000518653	0.000491975	0.000441715	0.000421464
oxic-bin92	0.00105484	0.00180136	0.00188122	0.00274296	0.0156665	0.0371005	0.00221986	0.00100142	0.000450233	0.0772467	0.000353901	0.0620415	0.000651413	0.000679421	0.000506798	0.00038031	0.0006567	0.000190092	0.000622466	4.26251e-05	0.000679253
oxic-bin93	0.000489135	0.00038621	0.000895711	0.000601615	0.000305735	0.00312996	0.151087	0.178463	0.186218	0.0153249	0.164848	0.1881	0.00136704	0.00413802	0.00320758	0.00179422	0.00198098	0.00291672	0.00212905	0.00293283	0.00274511
oxic-bin94	0.00454882	0.00615726	0.0757511	0.722882	0.281684	0.216798	0.289901	0.183636	0.112067	0.251855	0.053477	0.153905	0.00909438	0.00699987	0.00466032	0.0101754	0.00839531	0.00577561	0.00543395	0.00261765	0.00675208
oxic-bin95	0.00175716	0.0112546	0.156635	0.781971	0.0922446	0.0711151	0.0191	0.0141884	0.0341616	0.0269992	0.0228617	0.0514301	0.0236838	0.0246504	0.00311417	0.00480156	0.00391064	0.00363294	0.00289099	0.00342252	0.00187973
anoxic-bin10	0.00236676	0.00527036	0.00427823	0.00109314	0.00298815	0.00447433	0.00125846	0.00562298	0.00852995	0.00329525	0.0134052	0.00395592	0.258996	0.350953	0.213475	0.222445	0.235069	0.218067	0.231516	0.289676	0.139912
anoxic-bin101	0.0016282	0.00334853	0.00206933	0.000718917	0.00160329	0.000933557	0.00175559	0.00565941	0.00771819	0.00147082	0.00820205	0.00183576	0.00259723	0.157887	0.0994531	0.0936837	0.0978903	0.140842	0.110242	0.187711	0.475493
anoxic-bin102	0.000499386	0.00103655	0.000778726	0.000294075	0.000558085	0.000681487	0.000845434	0.00175008	0.00332164	0.000471279	0.00495892	0.000865381	0.0272629	0.057628	0.0363029	0.0617337	0.0872316	0.0658492	0.048983	0.0525717	0.0391319
anoxic-bin104	0.0023161	0.00358886	0.00337879	0.00121767	0.0021325	0.00263677	0.000615174	0.00114275	0.00210405	0.00249736	0.00408447	0.00379764	0.0552199	0.249187	0.20647	0.161267	0.225491	0.230204	0.252029	0.301827	0.183447
anoxic-bin105	0.000406203	0.000601037	0.000468976	0.000214406	0.000478233	0.000999616	0.00243264	0.00846271	0.0204427	0.000759194	0.0309623	0.00162762	0.0316916	0.0383552	0.0269776	0.0288633	0.0431926	0.0322242	0.0204277	0.118681	0.0237025
anoxic-bin106	0.000809237	0.0011968	0.000770382	0.000460106	0.000900804	0.00208182	0.0020591	0.00737484	0.0104384	0.00166963	0.0127291	0.00343782	0.0537152	0.116982	0.0706989	0.0609701	0.041666	0.0329317	0.0558294	0.0675497	0.0234454
anoxic-bin108	0.00918228	0.0137999	0.0111103	0.00415116	0.0079185	0.00907465	0.00481131	0.0292564	0.0509832	0.00929201	0.176196	0.0134192	0.120475	0.790385	1.00321	1.09728	0.81436	0.677089	1.0081	1.32383	0.565562
anoxic-bin109	0.000333132	0.000506282	0.000506693	0.00037032	0.000338485	0.00064136	0.00192446	0.0093378	0.0159204	0.000566168	0.0260194	0.00185433	0.0340703	0.120134	0.0133299	0.0204768	0.0235018	0.0166539	0.0186908	0.0223167	0.0107642
anoxic-bin11	0.00412845	0.00930355	0.0504529	0.00224223	0.0132234	0.0259629	0.192549	0.256135	0.118251	0.111074	0.260977	0.165378	0.39067	0.220006	0.153439	0.0848882	0.161915	0.159589	0.0627407	0.0484654	0.389551
anoxic-bin110	0.000741982	0.00136964	0.000813598	0.000813187	0.000813269	0.00178832	0.00631499	0.0272104	0.107994	0.00110578	0.155003	0.00451685	0.121758	0.376866	0.080013	0.0524612	0.0458561	0.0413246	0.0716389	0.19891	0.0651272
anoxic-bin111	0.000375278	0.000397355	0.000341978	0.000330873	0.000242045	0.000327705	9.82743e-05	0.000472777	0.000661656	0.000176173	0.00103197	0.000501579	0.0218743	0.0606489	0.0218833	0.0349823	0.0205547	0.0226506	0.0152693	0.0348374	0.00953375
anoxic-bin112	0.000889378	0.00149029	0.00101055	0.000561755	0.000632422	0.000826631	0.000411139	0.00061365	0.00143619	0.000615749	0.00250517	0.00259077	0.0712769	0.228024	0.057571	0.0559643	0.0823876	0.0999619	0.0489611	0.163922	0.0607343
anoxic-bin113	0.0203193	0.0276846	0.0617397	0.0890359	0.791388	1.55473	0.696886	0.625273	0.395168	2.09346	0.26304	3.18819	0.0424026	0.0411183	0.0420567	0.039131	0.0581263	0.0375243	0.0362496	0.0107535	0.0435073
anoxic-bin114	0.00152482	0.00306162	0.00231197	0.00145675	0.00340122	0.00461859	0.00184118	0.00333655	0.00608161	0.00340321	0.0106505	0.00584654	0.100944	0.202525	0.15339	0.150071	0.127828	0.126904	0.174796	0.146337	0.112403
anoxic-bin115	0.00225631	0.00491964	0.00233507	0.00104383	0.00245842	0.00395763	0.00014947	0.000684075	0.00102826	0.00272804	0.00255169	0.00321115	0.227179	0.252577	0.178112	0.154949	0.154338	0.118806	0.175432	0.156385	0.0891055
anoxic-bin116	0.00360598	0.00690663	0.00471772	0.00249213	0.00410079	0.00717619	0.0390037	0.241173	0.488376	0.00625579	0.724204	0.0279818	0.359559	0.694987	0.237677	0.356894	0.467284	0.32356	0.354791	0.450456	0.17935
anoxic-bin117	0.000423116	0.00077429	0.000606684	0.000248324	0.00029049	0.000426526	0.00361288	0.00657076	0.013261	0.000569697	0.0128461	0.00281711	0.00718984	0.0532903	0.038434	0.0433947	0.0440555	0.0461036	0.0279814	0.0837996	0.0353965
anoxic-bin118	0.000376425	0.00129708	0.000467998	0.000360429	0.00109592	0.00432107	0.00401947	0.00881295	0.0176374	0.0053812	0.0135488	0.00827032	0.103367	0.0968329	0.00876807	0.00729115	0.0116233	0.0095596	0.00964596	0.00763615	0.00770736
anoxic-bin119	0.000287539	0.000562858	0.000340082	0.000176843	0.000280023	0.000266414	0.000341965	0.00189735	0.00449469	0.000286302	0.00828484	0.00047282	0.0133458	0.043949	0.0539315	0.0391372	0.0340841	0.0263447	0.0437305	0.275885	0.0177923
anoxic-bin12	0.000600445	0.00164275	0.000783076	0.000396753	0.000555103	0.000541424	0.000677528	0.00235438	0.00347652	0.000471582	0.00379691	0.000943443	0.0161914	0.0827029	0.0599118	0.064397	0.0446252	0.0356922	0.049327	0.056645	0.0276324
anoxic-bin120	0.000118323	0.000572878	0.000342956	0.000262799	0.000333368	0.000730897	0.000299958	0.00122799	0.00198785	0.000628732	0.00388268	0.00163597	0.0476882	0.0912752	0.00261276	0.00248337	0.00256386	0.00222155	0.00174287	0.00300347	0.00138959
anoxic-bin121	0.00101979	0.00157528	0.00124092	0.000585717	0.00121232	0.00216516	0.00114734	0.0023795	0.00365026	0.00227557	0.0063207	0.00462499	0.0625306	0.127457	0.0995052	0.102761	0.0737772	0.0644473	0.0903358	0.112062	0.0455115
anoxic-bin122	0.0112228	0.0171943	0.013201	0.00596482	0.00929555	0.0148594	0.00137547	0.00466402	0.00874308	0.0127392	0.0151181	0.0137362	0.524207	1.47189	0.656933	0.770846	0.877718	0.807009	1.02286	1.05014	0.552738
anoxic-bin124	0.00140493	0.00225926	0.00232799	0.000827099	0.00153261	0.0035483	0.00123837	0.00379812	0.00483088	0.00190752	0.0100202	0.00366674	0.0972773	0.2162	0.112428	0.124637	0.0958721	0.103349	0.122075	0.160192	0.0559803
anoxic-bin126	0.000575166	0.00136771	0.00101435	0.000844332	0.00232493	0.0152349	0.00908622	0.0105284	0.0116603	0.0156626	0.0185921	0.0191669	0.0649459	0.163542	0.032549	0.0373766	0.0629882	0.0501729	0.0351219	0.0856026	0.0602645
anoxic-bin127	0.00250075	0.00519131	0.00366818	0.00144506	0.00431667	0.0170927	0.10163	0.178572	0.324669	0.0342748	0.398781	0.163197	0.121039	0.287578	0.216189	0.13084	0.178773	0.1823	0.201764	0.19085	0.448887
anoxic-bin128	0.00263275	0.00420757	0.00425193	0.00139341	0.00235652	0.00477592	0.00177429	0.00588004	0.0093369	0.00420877	0.0220227	0.00510713	0.171262	0.353535	0.189664	0.193807	0.223703	0.208141	0.192256	0.303745	0.132788
anoxic-bin13	0.00179637	0.00345348	0.00220026	0.000726239	0.00188679	0.00275181	0.000893082	0.00118565	0.00131218	0.00272904	0.0023044	0.00408392	0.0746621	0.15388	0.153588	0.135852	0.135549	0.155501	0.139622	0.210287	0.166726
anoxic-bin130	0.000347289	0.000771154	0.000446445	0.000154013	0.000284083	0.000333664	0.000606009	0.00324305	0.00592264	0.000345453	0.00894425	0.000903349	0.012375	0.0415119	0.0355303	0.0389039	0.0489655	0.0382897	0.0372868	0.0866374	0.0277844
anoxic-bin131	0.00041688	0.000416449	0.000874707	0.000367081	0.000772021	0.00288427	0.00224846	0.00392636	0.00575715	0.00287704	0.00742419	0.00287563	0.048115	0.116904	0.00455362	0.00721834	0.00663738	0.00887542	0.00508935	0.0125802	0.00452729
anoxic-bin132	0.000105737	0.000278433	7.14683e-05	0.000227056	0.000550782	0.000471911	0.00168334	0.00605258	0.0159243	0.000364971	0.0134311	0.000485363	0.00178657	0.00673139	0.0110967	0.00983089	0.00893585	0.00898291	0.0120248	0.209382	0.0784922
anoxic-bin133	0.0172307	0.0274853	0.0222699	0.00914419	0.0161491	0.0149872	0.0147737	0.0257818	0.0427231	0.0193797	0.0364934	0.0565386	0.160117	2.36632	1.77595	0.991037	1.58878	1.8688	1.46628	4.03384	2.75037
anoxic-bin134	0.000890476	0.00125805	0.00130116	0.000521295	0.000747283	0.00078568	0.00235887	0.0169976	0.0464681	0.000826887	0.0983371	0.00151843	0.0299654	0.133878	0.101385	0.0942554	0.0924117	0.0790186	0.102628	0.485027	0.0748601
anoxic-bin135	0.0233774	0.035396	0.0313707	0.0126584	0.0233189	0.0496927	0.0444029	0.138754	0.289814	0.0494703	0.463325	0.0657652	0.97725	2.88569	1.54363	1.86471	2.10688	1.9885	1.78178	2.51947	1.62667
anoxic-bin136	0.00118141	0.00144469	0.00165555	0.000767371	0.00441133	0.00658719	0.0508684	0.0997765	0.134263	0.00533611	0.127916	0.0254219	0.0230109	0.140147	0.0888156	0.0486813	0.0744946	0.160954	0.0449178	0.412501	0.148672
anoxic-bin138	0.00179407	0.0026472	0.00198517	0.000771874	0.00162943	0.00198175	0.00191843	0.00590251	0.00724553	0.00229005	0.0127249	0.0065451	0.0666112	0.179653	0.162954	0.121886	0.155111	0.131754	0.151457	0.394816	0.144325
anoxic-bin139	0.00250966	0.00423652	0.00388278	0.00191358	0.00319893	0.00677228	0.00418793	0.0158753	0.0262303	0.00577176	0.0437282	0.00679595	0.223498	0.506494	0.208573	0.169992	0.207158	0.16304	0.255553	0.224694	0.0898999
anoxic-bin14	0.000342889	0.00077899	0.000834223	0.000320796	0.000735286	0.000790267	0.000286256	0.000970269	0.00132105	0.00070844	0.00245561	0.000780502	0.0284476	0.0633941	0.0475636	0.0463102	0.0463435	0.0344518	0.0582522	0.129488	0.039194
anoxic-bin140	0.00223094	0.00214678	0.21028	0.00741792	0.0450008	0.0204099	0.0157864	0.0197106	0.0293198	0.0236935	0.0320717	0.0395473	0.0560005	0.161264	0.0917682	0.0913929	0.0803004	0.0930261	0.097535	0.500989	0.0714122
anoxic-bin142	0.000802316	0.000887964	0.00134334	0.000760963	0.00103252	0.00314011	0.00392442	0.00994067	0.0112693	0.00242742	0.019015	0.0044811	0.103342	0.320747	0.00551486	0.00627366	0.00604592	0.00410871	0.00514431	0.00580199	0.00310568
anoxic-bin143	0.000191497	0.000309942	0.000240475	0.000293708	0.000151947	0.000236335	0.000234921	0.000863782	0.00164217	0.000169982	0.00167306	0.000272651	0.00392594	0.0259706	0.0251524	0.0236995	0.0195353	0.0172447	0.0281257	0.122636	0.0116719
anoxic-bin15	0.0038203	0.00689637	0.00438293	0.00125386	0.00336004	0.00228071	5.81513e-05	0.000375652	0.00129314	0.00287528	0.00146882	0.00279046	0.0135902	0.138331	0.448719	0.539545	0.369611	0.356913	0.502316	2.87271	0.362106
anoxic-bin16	0.00120035	0.00664255	0.002483	0.00128828	0.0456822	0.091557	0.113839	0.18579	0.222046	0.050818	0.206281	0.0545637	0.541991	0.0856171	0.0211425	0.0238593	0.0236755	0.0217742	0.0192547	0.0284414	0.0489085
anoxic-bin17	0.000705862	0.00086584	0.00133785	0.00109717	0.000863777	0.000709865	0.0123584	0.258299	0.439028	0.000594314	1.16684	0.00123056	0.014876	0.0518224	0.0704391	0.075039	0.0665983	0.0487274	0.0782809	0.348753	0.0352143
anoxic-bin2	0.00103203	0.00137476	0.00110558	0.000606069	0.000775749	0.000778917	9.33789e-05	0.000438254	0.000560745	0.000685951	0.000570845	0.00147439	0.0272593	0.182865	0.111238	0.10571	0.0796834	0.0662394	0.111896	0.168594	0.0565797
anoxic-bin20	0.00054552	0.001013	0.000684322	0.000277084	0.000672403	0.00113688	0.000624697	0.00261288	0.00620571	0.000788503	0.00934637	0.00195665	0.0470258	0.102954	0.0476621	0.0273169	0.0344602	0.0262707	0.0421726	0.176155	0.0259162
anoxic-bin21	0.000887207	0.00108122	0.00136759	0.000573115	0.000634172	0.000648301	0.000259429	0.000657817	0.000935922	0.000599362	0.00100514	0.00134351	0.0133474	0.154358	0.100762	0.0875792	0.0686872	0.072333	0.0901077	0.110804	0.0594062
anoxic-bin22	0.000286426	0.000524655	0.00048784	0.000341959	0.000419428	0.00100771	0.00461417	0.00465204	0.00384969	0.00087148	0.00416815	0.00208777	0.00694139	0.0554301	0.0392006	0.0299169	0.0271099	0.0399106	0.0282424	0.0450632	0.0262733
anoxic-bin23	0.000367561	0.000924469	0.000471778	0.000292521	0.000314778	0.000450814	0.000633726	0.0025262	0.00691754	0.00026364	0.010737	0.000817645	0.0351365	0.105607	0.0446382	0.0358213	0.0321795	0.0269665	0.0374945	0.121122	0.0202536
anoxic-bin24	0.000841256	0.00103558	0.00108572	0.000384198	0.000662146	0.000834678	0.00173291	0.00511563	0.00948503	0.00155062	0.0136042	0.00480479	0.0110812	0.0773237	0.0945135	0.0956362	0.0849963	0.070999	0.0630734	0.1655	0.0679414
anoxic-bin25	0.00059323	0.00113154	0.0010881	0.000437009	0.000743851	0.00121893	0.000296665	0.000407873	0.00069423	0.00134032	0.000836752	0.00191841	0.0317747	0.104484	0.0676357	0.0619906	0.0687093	0.0649227	0.0727714	0.0459417	0.0474494
anoxic-bin26	0.00082641	0.00163134	0.00118667	0.000515658	0.00091031	0.00126419	0.000204536	0.00145886	0.00173396	0.000897468	0.00416133	0.00203437	0.0473215	0.12329	0.0876674	0.0718756	0.0614308	0.0421059	0.0719663	0.0509906	0.0277346
anoxic-bin27	0.00202267	0.00313209	0.00236269	0.00083544	0.00211648	0.00162139	0.0105289	0.0107051	0.00750174	0.00209111	0.0103395	0.00313573	0.0198698	0.201258	0.173129	0.080037	0.160829	0.209132	0.0939221	0.207645	0.361659
anoxic-bin28	0.000697804	0.000584716	0.00103704	0.00291668	0.00188924	0.00305756	0.00145857	0.00468377	0.00547495	0.00167812	0.00545598	0.00294627	0.0383171	0.0286556	0.0240497	0.0173233	0.013789	0.0312972	0.0179209	0.0220714	0.0280264
anoxic-bin29	0.000886834	0.00148427	0.0653233	0.0012091	0.011044	0.00215681	0.0218824	0.0399882	0.036791	0.00290611	0.0418258	0.0092295	0.0512574	0.135477	0.0594499	0.046869	0.0660533	0.0703277	0.0429083	0.11756	0.0415018
anoxic-bin3	0.0193635	0.0291513	0.0257713	0.0116462	0.0179397	0.0338139	0.00604384	0.0195366	0.0665061	0.0175655	0.142308	0.0303087	1.33047	3.21856	1.46819	1.43795	1.09183	1.6249	1.38344	2.18554	0.843373
anoxic-bin30	0.000122203	0.000330328	0.000300785	0.000199994	0.000282869	0.000541165	0.00565873	0.00694485	0.00870171	0.000643088	0.00708451	0.00217772	0.00838112	0.0561624	0.025797	0.0222815	0.0183638	0.0281954	0.0166232	0.0368421	0.0205716
anoxic-bin31	9.28614e-05	0.000293582	0.000163357	0.000105383	0.000181571	0.000132908	1.38246e-05	7.31376e-05	0.00010265	0.000118819	8.67821e-05	0.000164867	0.00334658	0.0209911	0.0103671	0.0132641	0.00740661	0.0091242	0.00963268	0.648754	0.04608
anoxic-bin32	0.000693673	0.00125658	0.00105449	0.0004113	0.000653808	0.00159232	0.00196863	0.00262728	0.00156765	0.00231381	0.00312937	0.00292177	0.0228867	0.0648732	0.0647971	0.0668741	0.0749109	0.0751549	0.0411603	0.26342	0.0834882
anoxic-bin34	0.000645088	0.00162124	0.000703932	0.000386037	0.000848167	0.00140932	0.00212341	0.009936	0.0314399	0.000824973	0.0467246	0.00188103	0.109818	0.112536	0.0465343	0.064381	0.0738364	0.0600189	0.0518749	0.107326	0.0333617
anoxic-bin35	0.000198513	0.000330852	0.000222404	0.000301863	0.000269837	0.000766245	0.000175188	0.000714074	0.00139957	0.000480625	0.00167788	0.000955351	0.0376443	0.111114	0.00623931	0.00667195	0.00414614	0.00381308	0.00652108	0.00431737	0.00238799
anoxic-bin36	0.00394168	0.00676202	0.00557434	0.00203627	0.00273266	0.00249342	0.000713905	0.00160086	0.00177168	0.00237608	0.0027543	0.00317257	0.01354	0.412124	0.336801	0.473813	0.343293	0.276889	0.379146	0.353354	0.258739
anoxic-bin37	0.000785876	0.00188153	0.0010742	0.000873918	0.0012838	0.00370635	0.00143585	0.00719552	0.00895499	0.00265272	0.0224738	0.006681	0.181994	0.319438	0.00794364	0.00656047	0.00531932	0.00350834	0.00712245	0.00465399	0.00267286
anoxic-bin38	0.00341314	0.00742273	0.00472619	0.0023627	0.00385602	0.00566017	0.0141471	0.0240085	0.0296818	0.00456864	0.0308556	0.015116	0.384696	0.710963	0.351588	0.284994	0.278851	0.309915	0.270996	0.703831	0.248103
anoxic-bin39	5.70501e-05	0.000353629	0.000283854	5.80556e-05	0.000142324	1.23123e-05	1.24095e-06	6.24699e-05	7.47029e-05	8.6454e-05	6.25518e-05	4.64393e-05	0.00117558	0.00723301	0.00568311	0.00751497	0.00376502	0.00578229	0.00565357	0.46806	0.0737661
anoxic-bin4	0.00265269	0.00397788	0.00355406	0.00133934	0.00253738	0.00308036	0.0650891	0.118658	0.0926428	0.00419919	0.159778	0.0115899	0.0711171	0.322514	0.263442	0.104194	0.232808	0.334285	0.111017	0.618718	0.449702
anoxic-bin40	0.00109828	0.00165324	0.0018694	0.000568032	0.00171582	0.00257729	0.00143033	0.00206569	0.00123874	0.00323138	0.00222394	0.00459979	0.0205102	0.0963019	0.0854889	0.101687	0.0968406	0.114301	0.0597368	0.0865705	0.120499
anoxic-bin41	0.00931784	0.00576279	0.0136052	0.00655982	0.0564188	0.11364	0.454748	0.335404	0.180539	0.420316	0.15517	0.783766	0.0429477	0.101112	0.0482049	0.0476618	0.0313369	0.0506941	0.0326666	0.0832293	0.0304022
anoxic-bin42	0.000864189	0.000980785	0.00132768	0.001037	0.00740786	0.0277143	0.00193673	0.00664321	0.0144506	0.0234609	0.0188159	0.0868023	0.0380223	0.0770922	0.0250284	0.0204206	0.0225709	0.0163604	0.0264332	0.00842526	0.0252722
anoxic-bin44	0.00214201	0.00312703	0.00280569	0.000843901	0.00186351	0.00365924	0.00047124	0.00207581	0.00237278	0.00233162	0.00606182	0.00314185	0.137667	0.232733	0.135712	0.119533	0.127139	0.160714	0.148498	0.173247	0.0556821
anoxic-bin45	0.000507462	0.00104217	0.000508467	0.000324464	0.000501937	0.000849576	0.000809443	0.00274457	0.00415201	0.00076548	0.00622507	0.00155614	0.0333774	0.0730465	0.0565479	0.0571753	0.0384544	0.0321955	0.0501356	0.107068	0.0301612
anoxic-bin46	0.000476535	0.00139458	0.000971878	0.000187101	0.000468213	0.000471368	5.5268e-05	9.59203e-05	0.000180676	0.000506847	0.000212075	0.000455793	0.0132664	0.0583405	0.055072	0.0582076	0.0473622	0.0442953	0.0577251	0.0498074	0.0470076
anoxic-bin47	0.000718043	0.00132917	0.00101484	0.000411642	0.000960012	0.00230306	0.00240937	0.00728212	0.0128985	0.0020117	0.0182896	0.00485533	0.0845755	0.130758	0.063212	0.0619469	0.068465	0.060313	0.0583379	0.0619024	0.0371228
anoxic-bin144	0.000411788	0.0009946	0.0005625	0.000249333	0.000777672	0.00115307	0.00223801	0.00934522	0.0141806	0.00102159	0.0186096	0.00120031	0.0648975	0.081125	0.0471647	0.0542865	0.0481844	0.0350431	0.055005	0.0432418	0.0259119
anoxic-bin5	0.00260315	0.00332248	0.00358661	0.00171452	0.00201558	0.00202241	0.00559194	0.0168358	0.0285087	0.00158815	0.0233482	0.00394904	0.0486674	0.476829	0.278346	0.296799	0.174175	0.156129	0.242121	0.297217	0.140986
anoxic-bin50	0.000651928	0.000843088	0.00111975	0.000622273	0.00115351	0.00480385	0.00365839	0.00758572	0.00902514	0.00360516	0.00618639	0.00379277	0.0747241	0.249124	0.00495767	0.00450035	0.00510122	0.00452855	0.0049397	0.00490504	0.00338502
anoxic-bin51	0.000642968	0.0012455	0.000654505	0.000247555	0.000476545	0.000370529	1.26807e-05	6.95528e-05	0.000111491	0.000530318	0.000118337	0.000435314	0.00227283	0.046208	0.0311014	0.0278956	0.0355787	0.0589608	0.0507517	0.347841	0.132027
anoxic-bin52	0.000803384	0.00478009	0.000921411	0.000686427	0.00109777	0.00248732	0.00303292	0.00961994	0.0141002	0.00176373	0.0191226	0.00391916	0.0538836	0.167792	0.0290251	0.0327417	0.0353996	0.0287565	0.0335684	0.0446996	0.022437
anoxic-bin53	0.00118934	0.00256237	0.00168429	0.00069716	0.00134839	0.00141666	0.00215216	0.0119575	0.0475627	0.00116558	0.110879	0.00239941	0.0860428	0.205209	0.130863	0.145247	0.189106	0.133762	0.207441	0.793276	0.0907505
anoxic-bin54	0.0025308	0.00471898	0.00310012	0.00132344	0.00315414	0.0087548	0.00473131	0.0111627	0.0213845	0.00972093	0.0204987	0.0106388	0.166684	0.306967	0.157281	0.193393	0.231649	0.212371	0.23066	0.158884	0.163876
anoxic-bin55	0.00120376	0.00286087	0.00140619	0.00125251	0.00147832	0.00204392	0.000114599	0.000156495	0.000229365	0.00232581	0.000506139	0.00197894	0.0262237	0.05789	0.038559	0.0435301	0.0359599	0.0297542	0.041971	0.0424461	0.0205558
anoxic-bin56	0.000413861	0.000223295	0.000404206	0.000437561	0.000221615	0.000736606	0.000297302	0.000506435	0.00109609	0.000154079	0.00143987	0.00152143	0.0279162	0.16543	0.00199546	0.00128775	0.00190659	0.00131795	0.00134049	0.00194619	0.000954503
anoxic-bin57	0.00172667	0.00247904	0.00250547	0.00116852	0.00124471	0.00234288	0.00325739	0.0103369	0.0282815	0.00183259	0.0292503	0.00430003	0.0719368	0.380676	0.129717	0.156202	0.148875	0.146047	0.159907	0.246047	0.0940495
anoxic-bin58	0.00103533	0.00105144	0.00103014	0.000560601	0.000754558	0.000915728	0.000171421	0.000365925	0.000874567	0.000740277	0.00139894	0.00196459	0.0663915	0.178858	0.0628437	0.0495222	0.0702027	0.105621	0.0429109	0.163927	0.0759368
anoxic-bin59	0.00538125	0.00718814	0.0064498	0.00327495	0.00507312	0.00994686	0.00440508	0.0109517	0.021833	0.0093425	0.0370362	0.0122233	0.168562	0.702806	0.474238	0.488101	0.317187	0.35618	0.336448	0.445452	0.233571
anoxic-bin6	0.000447136	0.000536838	0.000575355	0.000283752	0.00043877	0.000982176	0.000137812	0.000604573	0.000692217	0.000617106	0.00176641	0.000913637	0.023146	0.0693433	0.0433443	0.0695711	0.0294924	0.0315756	0.0281368	0.0432483	0.0239273
anoxic-bin61	0.000145498	0.000344429	0.000199768	0.000258141	0.000202775	0.000251538	0.000819001	0.00048083	0.00146627	0.000145529	0.00116563	0.000725814	0.0100005	0.044681	0.0345204	0.0216877	0.0194778	0.0167441	0.0241989	0.0768188	0.0155944
anoxic-bin62	0.000167186	0.000481331	0.000590252	0.000442662	0.000683011	0.000691361	0.000538308	0.000524185	0.00149625	0.000440098	0.00213939	0.000922399	0.00306351	0.0232989	0.0288822	0.0238128	0.0184683	0.0170322	0.0244048	0.0868867	0.0211772
anoxic-bin64	0.000188502	0.00080886	0.000395221	0.000401571	0.00086145	0.00152629	0.00221995	0.00548319	0.00835725	0.00125979	0.00859799	0.00384094	0.0626587	0.102223	0.00289775	0.00130712	0.0017267	0.00203231	0.0021268	0.00202644	0.00111756
anoxic-bin65	0.00182304	0.00238018	0.00236141	0.000934415	0.00143521	0.0021379	0.000463186	0.00202194	0.00252659	0.0016017	0.00443452	0.00341862	0.0741961	0.238205	0.17502	0.178755	0.12539	0.101415	0.160012	0.186805	0.071052
anoxic-bin66	0.00851731	0.0116535	0.0170759	0.0129014	0.52683	0.590557	0.0414603	0.044831	0.0612047	0.394009	0.137958	0.43165	0.147092	0.247686	0.152001	0.166591	0.156286	0.199429	0.142438	0.244696	0.0818056
anoxic-bin67	0.000581928	0.00214995	0.000873783	0.000362935	0.00114558	0.00197559	0.00082181	0.00465523	0.0073019	0.00111131	0.0176016	0.00177493	0.165046	0.0895355	0.0577365	0.0651236	0.0648835	0.0592434	0.0352089	0.204131	0.047256
anoxic-bin68	0.00100176	0.00184399	0.00125804	0.000655967	0.00141592	0.00262651	0.0026555	0.0113352	0.0222531	0.0019112	0.0367495	0.00511372	0.101023	0.201887	0.129959	0.10061	0.0690869	0.0627003	0.103795	0.165434	0.0514502
anoxic-bin69	0.000709717	0.00114453	0.000750385	0.000432722	0.000515335	0.000749044	6.05399e-05	0.000133456	0.000544804	0.000330662	0.000769822	0.000999734	0.0458186	0.166771	0.0771418	0.0669019	0.0487308	0.0501784	0.0647349	0.101196	0.0275883
anoxic-bin7	0.0219708	0.0279679	0.0614249	0.428972	1.0409	1.5353	1.08535	0.750838	0.691837	1.78366	0.35259	1.75922	0.0951937	0.0848754	0.0540024	0.0571643	0.0806569	0.0519526	0.0416083	0.0351523	0.061298
anoxic-bin71	0.00111316	0.00229913	0.00153367	0.00082003	0.00148883	0.00332667	0.00278157	0.0125809	0.0139647	0.00325892	0.0346228	0.00904869	0.0769939	0.195494	0.123911	0.129481	0.128445	0.0898172	0.130779	0.149344	0.0608522
anoxic-bin72	0.000429207	0.000532562	0.00058868	0.000300514	0.000478725	0.00065449	0.00053796	0.00137002	0.00240082	0.000612926	0.00852603	0.00127357	0.0101188	0.0628585	0.0479288	0.0617127	0.0436152	0.0529052	0.0444129	0.102889	0.0233627
anoxic-bin73	0.000195425	0.00114063	0.000169212	7.0434e-05	0.000272633	0.000122828	0.000179201	0.000717235	0.00194385	0.000222025	0.00347373	0.000285138	0.00521386	0.0171952	0.0158052	0.0173335	0.014879	0.0126097	0.0194163	0.311986	0.0935222
anoxic-bin74	0.00208703	0.00610699	0.00296537	0.00163346	0.00344223	0.00562555	0.00688753	0.0348309	0.0749009	0.0036346	0.121104	0.0085673	0.415838	0.514904	0.192548	0.204818	0.20175	0.161163	0.261176	0.262706	0.0971144
anoxic-bin75	0.000172383	0.00017233	0.000670426	0.000589628	0.000362139	0.00151607	0.00260219	0.00427244	0.00563387	0.00103476	0.00351064	0.0024929	0.0269378	0.175957	0.00269073	0.00252876	0.002088	0.0021697	0.00200906	0.0105602	0.00375454
anoxic-bin76	0.0304719	0.0455379	0.0402463	0.0183064	0.0282321	0.055586	0.0413551	0.0581933	0.118004	0.0360394	0.163865	0.0536434	1.15189	4.79224	3.32331	3.13257	1.98491	1.84561	2.69698	3.54608	1.5939
anoxic-bin77	0.000922421	0.0018854	0.00118023	0.000560233	0.000994564	0.000722133	0.0164172	0.0841597	0.229199	0.000870678	0.342103	0.00188154	0.020462	0.143252	0.148405	0.123191	0.130986	0.0907612	0.156118	0.250041	0.093443
anoxic-bin79	0.000305948	0.000761486	0.000483701	0.000218965	0.000515467	0.000844366	2.10768e-05	4.56837e-05	0.000238312	0.000377027	0.000554609	0.000409819	0.0264977	0.0568296	0.0410891	0.0435973	0.0351525	0.0388698	0.0416466	0.0696817	0.0255391
anoxic-bin80	0.000233589	0.000381605	0.000458451	0.000385851	0.000375211	0.000915726	0.00379225	0.00532827	0.00467632	0.00118153	0.00485516	0.00674536	0.0357636	0.0903293	0.00331114	0.00270055	0.00247415	0.00154944	0.00203223	0.00222085	0.00104102
anoxic-bin81	0.000731942	0.00100029	0.000812957	0.000381659	0.000508058	0.000711147	0.0120387	0.0247815	0.0414963	0.0012966	0.0574248	0.00676811	0.00720684	0.0936412	0.0736503	0.0656168	0.0675162	0.0692462	0.0662648	0.13936	0.0707032
anoxic-bin82	0.000351268	0.000836947	0.000519401	0.000165065	0.000428857	0.000395552	0.0701861	0.0711562	0.0670662	0.000596978	0.0669541	0.0018071	0.00640423	0.0477548	0.0395457	0.0269409	0.0472348	0.0437927	0.0425596	0.117962	0.0953471
anoxic-bin83	0.00182497	0.00369265	0.00261406	0.00094149	0.00198192	0.00364323	0.000551267	0.00205838	0.00572272	0.00235542	0.0162995	0.00219311	0.138412	0.207099	0.160022	0.150344	0.129212	0.177829	0.127735	0.174019	0.0803026
anoxic-bin84	0.00200487	0.0030146	0.00276243	0.00125414	0.00170866	0.00182173	0.00455182	0.010204	0.01084	0.00164536	0.0115036	0.0047221	0.0647512	0.397871	0.294298	0.204741	0.158135	0.175674	0.202986	0.284688	0.137886
anoxic-bin85	0.000567821	0.000847192	0.000644547	0.000313807	0.000477754	0.000625847	0.000693649	0.00293492	0.00568046	0.000511192	0.00881225	0.00138097	0.0216705	0.10051	0.0516394	0.0559947	0.0325515	0.0399701	0.0572782	0.0772557	0.0332264
anoxic-bin86	0.000333043	0.00068312	0.000440697	0.000214227	0.000347045	0.000182348	0.000938242	0.00298873	0.0119703	0.000270559	0.0144629	0.000458897	0.00232209	0.0407319	0.0758708	0.0389212	0.0488795	0.0527441	0.0496014	0.00836123	0.0569985
anoxic-bin87	0.00892	0.0170558	0.0123002	0.00457444	0.00907437	0.0229904	0.0233285	0.0529677	0.10057	0.0223879	0.124829	0.0303713	0.631158	1.0657	0.79189	0.764302	0.973658	0.810217	0.745072	0.76663	0.587398
anoxic-bin89	0.000566834	0.001178	0.000880255	0.000344739	0.000614613	0.000704545	0.00350553	0.00370766	0.00388097	0.000666725	0.00456231	0.00187394	0.0166081	0.0842023	0.0716475	0.0717384	0.0556923	0.0524733	0.0641046	0.0448535	0.0864935
anoxic-bin9	0.000450448	0.00170647	0.000913909	0.000402861	0.00140084	0.00456506	0.0140667	0.0234878	0.0626943	0.00645199	0.0745437	0.0263037	0.15162	0.114506	0.020314	0.0121994	0.0185139	0.0146938	0.0109101	0.0129845	0.0192948
anoxic-bin90	0.00256377	0.00438255	0.00370309	0.00160582	0.00452148	0.0100717	0.0116822	0.0350372	0.0385988	0.00903374	0.0652102	0.0102136	0.231795	0.438559	0.230158	0.176741	0.191708	0.141595	0.224236	0.208548	0.0989456
anoxic-bin91	0.000632124	0.00120905	0.000734643	0.000354318	0.000632059	0.000958653	0.000349926	0.000833398	0.00147599	0.000662516	0.0014822	0.00196742	0.023176	0.114729	0.0667802	0.0669104	0.0588789	0.048156	0.0697191	0.0828868	0.0305388
anoxic-bin92	0.000382849	0.000579431	0.000687496	0.000424794	0.000318023	0.000651661	0.000404306	0.00178117	0.00387502	0.000463758	0.00819105	0.00130748	0.0395009	0.146105	0.0245974	0.0229889	0.0130861	0.0192643	0.0122408	0.0650332	0.00939582
anoxic-bin93	0.0205257	0.0578675	0.0288584	0.0157288	0.0314031	0.0457047	0.0132051	0.0868489	0.199946	0.0289836	0.477085	0.0630035	3.42614	4.97863	2.08375	1.9455	2.45403	1.82167	2.76734	3.8187	1.29505
anoxic-bin95	0.000725644	0.00080494	0.000535977	0.0008704	0.00117375	0.00332212	0.00247413	0.00745479	0.00998128	0.00357093	0.0129092	0.00421911	0.0621091	0.270503	0.00766785	0.00632394	0.00720438	0.0031009	0.00771684	0.00468098	0.00471062
anoxic-bin96	0.000427597	0.000651523	0.000284754	0.00046817	0.000894216	0.00178747	0.00343078	0.0109762	0.0201386	0.00210281	0.0251341	0.00281068	0.0531609	0.171073	0.00602804	0.00501113	0.00620266	0.0057754	0.00695497	0.00576852	0.00319984
anoxic-bin97	0.000725888	0.00299278	0.00117153	0.00109205	0.00298995	0.010687	0.571046	1.42496	6.20888	0.0169088	5.71678	0.115364	0.40302	0.407494	0.0434913	0.0283649	0.0350782	0.0258398	0.0445988	0.106995	0.0292954
anoxic-bin98	0.000803797	0.00163157	0.00100753	0.000430833	0.00142175	0.00407859	0.00435101	0.00959876	0.0089401	0.0035565	0.00897699	0.00291573	0.0311966	0.0906634	0.0602983	0.0781303	0.0476073	0.0477507	0.0382519	0.137182	0.117104
anoxic-bin99	0.000682378	0.00111332	0.000875482	0.000419629	0.000556972	0.000888277	0.000787669	0.00486568	0.00878019	0.000516085	0.015044	0.00143099	0.0309212	0.11209	0.0636514	0.0763276	0.0532394	0.0452221	0.0571709	0.0517436	0.0300354
suboxic-bin1	0.000315454	0.000262211	0.000444809	0.00280578	0.00993256	0.036249	0.0203336	0.049775	0.0585403	0.0109669	0.0406385	0.0297737	0.0218548	0.00651701	0.00116392	0.00155796	0.00104785	0.00135736	0.00121782	0.00350932	0.00104745
suboxic-bin100	0.000263882	0.000474194	0.000419356	0.000629839	0.00106354	0.00145197	0.0292052	0.0420392	0.0667263	0.00193698	0.0707271	0.00698103	0.0112082	0.0312661	0.0214218	0.0223002	0.0265686	0.0265946	0.0192174	0.0493509	0.028494
suboxic-bin104	0.00014335	0.000166043	0.000480563	0.000541986	0.00099583	0.0056168	0.561363	0.251768	0.177279	0.0160238	0.102132	0.0671636	0.000929472	0.00148755	0.000808841	0.000704439	0.00114432	0.000669696	0.000697593	0.00116048	0.000842445
suboxic-bin105	8.00411e-05	6.49865e-05	3.49887e-05	0.000246391	0.000429023	0.00118589	0.0459138	0.0180099	0.00735642	0.00126915	0.00358148	0.00158574	8.81205e-05	9.89218e-05	1.40333e-05	4.73241e-05	8.91203e-05	7.22931e-05	1.91073e-05	0.000190618	0
suboxic-bin106	7.33043e-05	0.000187698	0.000178195	0.000683156	0.00512835	0.00565402	0.0464923	0.0306558	0.0253587	0.00305163	0.0123601	0.00537	0.000315576	0.000562902	0.000342581	0.000350059	0.000457495	0.000276477	0.000346091	0.00102091	0.000275812
suboxic-bin108	0.000790862	0.000875948	0.00403999	0.00135834	0.0141912	0.0619367	0.0477808	0.0476964	0.131153	0.0783599	0.076395	0.466803	0.0213472	0.0397603	0.00623408	0.00467994	0.00497185	0.00486351	0.00502572	0.00368309	0.00570131
suboxic-bin109	0.000148122	0.000211261	0.000280236	0.00113614	0.00183735	0.0015953	0.050756	0.068618	0.0952383	0.0027098	0.0827436	0.00867461	0.00632498	0.0147086	0.00740844	0.00884675	0.0123535	0.00939	0.0102439	0.0201583	0.0108745
suboxic-bin110	3.46656e-05	0.000512072	6.94478e-05	8.26765e-05	0.00049094	0.0011014	0.11443	0.0180126	0.00724911	0.000994946	0.00281048	0.00148872	0.000150857	0.00023677	0.000114429	0.000193894	0.000167885	0.000118528	0.000102694	0.000691204	9.06625e-05
suboxic-bin111	5.19223e-05	6.27147e-05	8.10192e-05	0.000171266	0.000498919	0.00320116	0.0662583	0.0521489	0.0327618	0.00421284	0.0167029	0.0143297	0.000154496	0.000216059	0.000181364	0.000156604	0.000297874	0.000148982	0.000128789	0.000289689	0.000198554
suboxic-bin112	0.000477685	0.00384368	0.000521917	0.000226364	0.000192602	0.00268785	0.108642	0.155236	0.0829374	0.0134055	0.105439	0.0419423	0.00132103	0.00212931	0.00116439	0.000657642	0.000953597	0.000758823	0.000604215	0.000812672	0.00198673
suboxic-bin115	0.000336988	0.00145487	0.000308991	0.000261961	0.000872518	0.00257294	0.249698	0.0641369	0.00561384	0.00183814	0.000653546	0.000520796	2.47847e-05	2.41402e-05	1.35984e-05	4.54029e-05	5.54623e-05	3.35706e-05	1.79199e-05	4.81537e-05	4.88981e-05
suboxic-bin116	0.00066859	0.00101192	0.000936594	0.000518449	0.000688904	0.00120264	0.0241267	0.0429639	0.0788357	0.00128711	0.073172	0.00585466	0.0257659	0.125574	0.0448137	0.061542	0.0442858	0.0521379	0.0420315	0.200286	0.12566
suboxic-bin117	2.52406e-05	0.000117836	0.000236737	0.00216108	0.0124769	0.00405678	0.141882	0.0285127	0.00378208	0.0011105	0.00118291	0.00111459	0.000243558	0.000684476	0.000771355	0.000445649	0.000742193	0.000529292	0.000503339	0.000959795	0.000594764
suboxic-bin118	5.45653e-05	0.000224136	6.86631e-05	3.14858e-05	4.61716e-05	0.000156993	0.0717719	0.346812	1.50659	0.000285793	1.16238	0.00259082	0.000242543	0.000660879	0.000485608	0.000260432	0.000267786	0.000230331	0.00035943	0.00684461	0.000285627
suboxic-bin119	2.18907e-05	4.8281e-05	0.000116823	0.000284761	0.000417317	0.000759172	0.031098	0.0645352	0.0392182	0.00101671	0.0262207	0.00532256	0.00149952	0.00210535	0.000878475	0.00115813	0.00119822	0.000839507	0.00128214	0.00183074	0.000705485
suboxic-bin121	3.95072e-05	3.22047e-05	0.000840475	7.25249e-05	0.000257748	0.000955241	0.624464	0.340754	0.135671	0.00221268	0.0717119	0.0125073	0.000383542	0.000640708	0.00065133	0.000411973	0.000646994	0.000445253	0.000422939	0.00062336	0.00060951
suboxic-bin122	0.00038097	0.000440114	0.000756027	0.000506211	0.00173539	0.00259119	0.0269456	0.0589262	0.115691	0.00159641	0.137333	0.0114442	0.0188731	0.121573	0.0504394	0.0619975	0.0276139	0.0532735	0.0233687	0.147303	0.0297468
suboxic-bin123	6.5483e-05	0.000135218	0.000102108	0.000103322	8.24017e-05	0.000207111	0.217818	0.249991	0.616927	0.000758425	0.245131	0.0289526	0.000327525	0.000686766	0.000189683	0.000144786	0.000178476	8.32954e-05	3.83732e-05	0.00189907	7.06947e-05
suboxic-bin125	0.000639342	0.000397598	0.00123525	0.0466273	0.01297	0.0119346	0.0634042	0.0142353	0.00624396	0.0215241	0.00491109	0.0402573	0.000711932	0.00354236	0.00356111	0.00231368	0.00281549	0.00349189	0.0022992	0.00587421	0.00530494
suboxic-bin127	1.37451e-05	5.51907e-05	2.25976e-05	3.51554e-05	2.59112e-05	8.18555e-05	0.0161045	0.0649999	0.0600646	0.000100543	0.0241045	0.000359059	0.00282665	0.00352576	0.00157868	0.00162155	0.00182927	0.00169959	0.00188402	0.0033861	0.00130778
suboxic-bin128	0.000138305	0.000216135	0.00229211	0.0192014	0.0108849	0.0228192	0.0239443	0.0172967	0.0174221	0.0102901	0.0110902	0.0109432	0.000767645	0.000593301	0.000205381	0.000463144	0.000750863	0.00032644	0.000430226	0.000997103	0.000220358
suboxic-bin129	7.14996e-05	3.05115e-05	0.000106993	0.000632695	0.000856219	0.00164647	0.264536	0.129989	0.045825	0.00199211	0.0320209	0.00655775	0.000168001	0.000277313	0.000163878	0.000106507	0.0001185	0.000118346	9.39667e-05	0.000601009	8.98619e-05
suboxic-bin13	0.000239078	0.000282149	0.0182552	0.0139142	0.0070469	0.00688624	0.0635042	0.0163482	0.00553035	0.00726898	0.0031635	0.0076468	0.000610268	0.000332265	0.000212902	0.000172435	0.000440928	0.000195184	0.000186118	0.000575298	0.000535728
suboxic-bin130	0.0020974	0.00357123	0.00826932	0.00142904	0.00281038	0.00236956	0.0128142	0.0650898	0.135301	0.00220466	0.237856	0.00362588	0.0861619	0.376815	0.199066	0.201215	0.145646	0.110941	0.201441	0.184433	0.103155
suboxic-bin131	0.000809783	0.00164581	0.00104837	0.000406898	0.000888692	0.00113875	0.0189015	0.046031	0.103712	0.00143785	0.175484	0.00659357	0.046856	0.0960901	0.0702238	0.0679537	0.144374	0.094354	0.075834	0.108734	0.066923
suboxic-bin132	0.000135663	9.24134e-05	0.00023568	0.000414514	0.00547334	0.00900382	0.0583773	0.030721	0.0438075	0.00928758	0.0181988	0.0483463	0.000904473	0.000929138	0.000375605	0.0004783	0.000354556	0.00031485	0.000367076	0.000570212	0.000311769
suboxic-bin133	0.000229744	0.000415145	0.00034779	0.000185838	0.000232097	0.000363228	0.0410034	0.0487967	0.0720449	0.000567965	0.020373	0.00239691	0.00017548	0.0154051	0.0139256	0.0106775	0.035949	0.033396	0.0227035	0.0755564	0.0296926
suboxic-bin134	1.40735e-05	0.000165973	0.000109999	1.35303e-05	0.000143702	0.000139631	0.0242116	0.17473	0.38218	0.000187078	0.572157	0.000629869	0.00813564	0.00653851	0.00253339	0.00244628	0.00315396	0.00329261	0.00350091	0.0169195	0.00252154
suboxic-bin136	2.72614e-05	2.2978e-05	0.000119372	0.000346452	0.000419347	0.000328302	0.161739	0.0984113	0.0247519	0.000981859	0.0120926	0.00173377	9.30379e-05	0.000259956	0.000304637	0.000266788	0.000278313	0.000277529	0.000174397	0.000228281	0.000337878
suboxic-bin137	0.000131637	0.000308222	0.000986327	0.00823733	0.0237075	0.0128026	0.619159	0.136529	0.0180865	0.0075231	0.00519828	0.00935046	0.000193938	0.000326754	0.000402457	0.000409096	0.000287623	0.000247712	0.000271822	0.000272632	0.000504487
suboxic-bin138	0.00131581	0.00335906	0.00201807	0.00143628	0.0028073	0.00594696	0.131001	0.3037	0.532943	0.00905859	0.72285	0.0245965	0.237651	0.173018	0.0588849	0.0647374	0.0463138	0.0531805	0.0387733	0.0732599	0.0741142
suboxic-bin139	0.000331549	0.00263731	0.000284116	0.000575053	0.000190618	0.000138575	0.162239	0.0326127	0.00937168	0.000210634	0.00255201	0.0011669	5.87943e-06	1.39625e-05	2.2614e-05	3.65681e-06	1.50591e-05	1.6536e-05	1.11953e-05	0.000118167	1.78393e-05
suboxic-bin14	0.000115242	0.000153081	0.000322472	0.000317536	0.000884962	0.0062642	0.197273	0.156989	0.0953449	0.0153115	0.0626126	0.0455935	0.000623273	0.000882893	0.000813773	0.000603124	0.00111795	0.000779264	0.000486565	0.000839287	0.000926641
suboxic-bin140	0.00022042	0.000363382	0.000327808	0.000156031	0.000260898	0.000232214	0.0171854	0.0385587	0.0596452	0.000198647	0.072962	0.000763135	0.00784225	0.0395427	0.0284207	0.0224068	0.0195656	0.0237366	0.0198354	0.0961111	0.0230367
suboxic-bin142	0.000104503	0.000139167	9.57682e-05	0.000121448	0.00124595	0.00264165	0.396438	0.249363	0.0968172	0.00194418	0.069706	0.00603398	0.00159448	0.00431673	0.00156636	0.00156294	0.00165662	0.00327353	0.000988787	0.00640709	0.00141933
suboxic-bin143	2.6498e-05	1.28599e-05	3.36007e-05	0.000363138	0.000320314	0.000379695	0.0241374	0.0510005	0.0198186	0.000287975	0.00273671	0.000320407	0.000369029	0.00084498	0.000193808	0.000491456	0.000386382	0.000531884	0.000282182	0.000719145	0.000187427
suboxic-bin146	0.000142748	0.000180169	0.000155489	0.000225533	0.000237024	0.000320078	0.051467	0.0619472	0.0492322	0.00066984	0.0283667	0.00277906	0.000848106	0.0119178	0.0108184	0.00539814	0.00944468	0.0123143	0.00595331	0.0370204	0.0174311
suboxic-bin147	0.0004295	0.0023357	0.000500878	0.000211216	0.000236712	0.00231864	0.0832744	0.125532	0.105042	0.00767414	0.128776	0.0256637	0.000521225	0.0010913	0.000462116	0.000404915	0.000597609	0.000435067	0.000334316	0.000568383	0.000674489
suboxic-bin148	5.41096e-05	8.30881e-05	0.00011703	4.54337e-05	3.28005e-05	0.000158928	0.942866	1.63236	0.956507	0.000284367	0.246442	0.000186094	0.00025733	0.00131504	0.000602274	0.000441995	0.000766482	0.00129539	0.000670909	0.00321787	0.00133858
suboxic-bin15	2.18843e-05	8.86285e-05	8.28906e-05	1.89696e-05	0.000103477	0.000178453	0.00713357	0.0446428	0.0864662	0.000178251	0.151887	0.000325851	0.0105262	0.00534931	0.00362367	0.00423795	0.00320706	0.00243199	0.00398306	0.0190153	0.00807017
suboxic-bin150	4.1857e-05	0.00033201	0.000869002	0.00709907	0.0015083	0.00114415	0.0340464	0.00964809	0.00898184	0.00037996	0.00183079	0.000504324	0.000334745	0.000582661	0.000405835	8.99193e-05	0.000278592	0.000123277	0.000216085	0.00114521	0.000226399
suboxic-bin151	0.00021071	0.000838782	0.0018855	0.0281489	0.125023	0.0450173	0.275202	0.0905485	0.200352	0.0191965	0.0769042	0.0290512	0.00197007	0.00348202	0.00242594	0.00165105	0.00231975	0.00149519	0.00193327	0.0072668	0.0017898
suboxic-bin153	2.19044e-05	1.45612e-05	6.76422e-05	3.9622e-05	2.08115e-05	0.000104802	0.115406	0.139885	0.251319	0.000354575	0.163805	0.0100663	2.29277e-05	0.000469287	0.000433043	0.000357073	0.000533489	0.000415748	0.000140003	0.00198055	0.000317946
suboxic-bin155	0.000338481	0.000411372	0.000382093	0.000197474	0.000215623	0.000340379	0.00941336	0.017879	0.0476161	0.000612964	0.0514993	0.00404812	0.00552884	0.0489096	0.021804	0.0304231	0.0496348	0.0355971	0.0210068	0.0498508	0.0248838
suboxic-bin157	0.000624646	0.00168626	0.000880265	0.000450571	0.00105667	0.00135272	0.00940298	0.0412	0.0755933	0.00138176	0.180593	0.0048179	0.0735875	0.0890042	0.0601521	0.0636656	0.125034	0.081947	0.0643771	0.123043	0.0614861
suboxic-bin16	0.00115681	0.00041835	0.00218878	0.00108407	0.00373844	0.0143661	4.27874	7.13628	6.82441	0.0489092	3.58654	0.154737	0.00872243	0.0302583	0.018673	0.0177741	0.0142285	0.0164107	0.0144785	0.0298682	0.0115442
suboxic-bin17	0.00234953	0.0040196	0.00391894	0.00961413	0.0247808	0.0343305	1.29924	3.76896	6.17157	0.0731513	7.46259	0.222665	0.203686	0.174896	0.0856159	0.0889321	0.10171	0.0804978	0.0894103	0.147988	0.0860777
suboxic-bin19	7.50195e-05	0.000167337	0.00290244	0.0015151	0.000972579	0.000863202	0.043241	0.145746	0.0903847	0.00124205	0.0457121	0.00555288	0.00224443	0.00166487	0.000309415	0.00060955	0.000501705	0.000582408	0.000489628	0.00172081	0.00111119
suboxic-bin2	0.000117927	0.000200822	0.000535444	0.000166174	0.000350477	0.00421942	0.0869424	0.0422864	0.0180327	0.0208857	0.00970919	0.0519753	0.000825926	0.00133155	0.00115468	0.00114549	0.0014429	0.00113393	0.00115078	0.00112057	0.000983794
suboxic-bin20	9.35671e-05	0.000114268	0.000253596	0.00138872	0.00174637	0.00138667	0.0704562	0.0367711	0.0112109	0.00157213	0.00713468	0.0038105	0.00599909	0.014246	0.00626644	0.00585845	0.00410528	0.00638244	0.00566873	0.008846	0.0025705
suboxic-bin21	0.000107669	0.000356095	0.00015195	0.000518692	0.000793033	0.000893614	0.0533067	0.0699084	0.114583	0.00102026	0.117777	0.00287201	0.00179439	0.0127756	0.0134609	0.00997327	0.015264	0.0119715	0.0130485	0.0250289	0.0155242
suboxic-bin22	3.48561e-06	0	3.36849e-05	4.34037e-05	3.86724e-05	0.000208713	0.142917	0.22897	0.169878	0.000280356	0.0612421	0.000570954	0.00131335	0.000701965	8.15883e-05	6.74827e-05	1.94323e-05	0.000107919	6.19337e-05	0.000741329	3.92241e-05
suboxic-bin24	3.6219e-05	9.45544e-05	0.000639962	6.85844e-05	0.000376936	0.000642876	4.02373	1.16679	0.0833507	0.00390526	0.0106628	0.0176845	4.93694e-05	1.042e-05	3.73377e-05	2.18248e-05	5.47852e-05	4.57832e-05	3.63704e-05	0.000161363	9.73605e-05
suboxic-bin26	3.20039e-05	5.75827e-05	0.000298433	0.00169786	0.000978334	0.00130482	0.0381341	0.023717	0.0135012	0.00181897	0.00837136	0.00348055	0.000193338	0.0010221	0.000724009	0.000590811	0.00059363	0.000768877	0.000498563	0.00147912	0.000919315
suboxic-bin29	0	4.85291e-06	1.17584e-05	2.20921e-06	9.45583e-07	5.24211e-06	0.263814	0.434755	0.192468	3.76399e-05	0.0731885	0.000212058	0.000109161	2.61754e-05	2.50399e-06	3.11821e-05	4.78828e-06	1.03195e-05	4.32167e-06	0.000496893	2.32154e-06
suboxic-bin3	0.000153599	0.000726605	0.000363365	0.00101037	0.00153257	0.00458507	0.0140329	0.0232447	0.0376451	0.00516841	0.0282504	0.0103328	0.0328167	0.0206499	0.00256896	0.0030333	0.00532864	0.00429606	0.00488722	0.0041468	0.00341165
suboxic-bin30	0.000105385	0.000219633	0.000302319	0.00145148	0.00184835	0.00274623	0.0532765	0.0314143	0.0270701	0.00514895	0.0185481	0.0111609	0.000445733	0.000877415	0.000538233	0.000435951	0.000473263	0.000490392	0.000408683	0.00147965	0.000397947
suboxic-bin32	2.99199e-05	8.10061e-05	2.55006e-05	0.000228378	0.00027275	0.000438577	0.0522256	0.0281743	0.0101693	0.000515656	0.00798058	0.000972487	0.000806465	0.00193139	0.00142711	0.00103357	0.00160332	0.00162623	0.0011175	0.00252618	0.00186105
suboxic-bin33	2.8499e-05	9.54433e-05	0.000160884	0.000286736	0.000302169	0.00374441	0.0660707	0.0286387	0.0202557	0.00525299	0.0101523	0.00899105	0.000266763	0.000661747	0.000240535	0.000194497	0.000338621	0.000199574	0.00017443	0.000367742	0.000395659
suboxic-bin35	0.0017033	0.00130271	0.00308786	0.00363704	0.0175773	0.0399381	1.05326	0.80364	0.271193	0.0803741	0.271045	0.21078	0.0237904	0.0193146	0.00633999	0.0113304	0.00538828	0.0102884	0.00370971	0.00556563	0.00556899
suboxic-bin36	2.53189e-06	1.17266e-05	2.17973e-05	4.51813e-05	6.90851e-05	0.000115246	0.00747975	0.0636018	0.086634	9.44866e-05	0.136182	0.000275198	0.000269632	0.00066626	0.00056908	0.000553733	0.000296678	0.000257511	0.000772206	0.000925598	0.000329713
suboxic-bin37	0.000299457	0.00103457	0.00167946	0.00389689	0.0279177	0.0469284	0.562917	0.183038	0.238406	0.0487114	0.0699111	0.111501	0.001501	0.00337145	0.00131528	0.000965206	0.00148923	0.00101018	0.000813989	0.00353523	0.00132697
suboxic-bin38	0.000404383	0.000757722	0.000913245	0.00797043	0.0171563	0.0603867	0.0301599	0.0634484	0.0743287	0.0352909	0.0522842	0.0564037	0.0217375	0.00551382	0.0015356	0.00230773	0.0019158	0.00219138	0.00135184	0.00217276	0.00247305
suboxic-bin39	0.000324866	8.46297e-05	0.000307835	0.000150671	1.37916e-05	0.000297772	0.22303	0.355085	0.0727347	0.00139303	0.0340748	0.0508998	0.00198463	0.000979934	0.00057164	0.000557173	0.000202413	0.000338605	0.000135669	0.00138345	0.000174279
suboxic-bin41	0	0	7.51287e-05	1.15221e-06	2.98157e-05	2.96488e-05	0.00496636	0.0404481	0.0983758	4.53309e-05	0.141516	4.46937e-05	0.00232805	0.00195697	0.000985341	0.000789749	0.000809724	0.00103356	0.0010916	0.00272878	0.000396988
suboxic-bin43	1.05369e-05	1.42715e-05	0.000172915	0.000815479	0.000380073	0.00027621	0.186889	0.122774	0.15851	0.000203076	0.0652758	0.00116906	1.78149e-05	5.93508e-05	4.58485e-05	2.05138e-05	2.56337e-05	3.52709e-05	1.84547e-05	0.000654012	3.00041e-05
suboxic-bin46	1.76058e-05	0.000179935	5.83091e-05	8.59953e-05	5.71e-05	0.00030613	0.0212017	0.0445519	0.027955	0.000849015	0.0375818	0.00292917	0.000177554	0.000372312	0.000279103	0.000138724	0.000213535	0.000200408	0.000173052	0.000342371	0.000184557
suboxic-bin47	5.5017e-06	2.20411e-05	1.26724e-05	2.98095e-05	1.83803e-05	0.000104415	0.0483789	0.0495537	0.0482542	0.000186798	0.0288592	0.000596455	0.00014387	0.000307048	0.000239299	0.000122229	0.000231063	0.000193311	0.000229394	0.00129755	0.000130004
suboxic-bin49	0.000197608	0.000369546	0.000277043	0.000163171	0.00101995	0.000695648	0.00991026	0.0351613	0.126443	0.000335411	0.160494	0.0018412	0.00150475	0.0302659	0.0376897	0.0245117	0.0286951	0.0237289	0.0325221	0.00763293	0.0195013
suboxic-bin50	0.000583575	0.0029893	0.00105826	0.000445334	0.00285613	0.00953071	0.0325573	0.135692	0.190504	0.0196364	0.37791	0.0460493	0.24119	0.0451219	0.00933472	0.0110421	0.0088574	0.00647045	0.00877785	0.0111071	0.00627705
suboxic-bin51	4.34108e-05	0.000126355	8.36144e-05	0.00105209	0.00159024	0.00254337	0.0610265	0.0133088	0.0069563	0.00188744	0.00384813	0.00350362	0.000406979	0.000617249	0.00023636	0.000222581	0.000405041	0.00028541	0.000261641	0.000539534	0.000238676
suboxic-bin52	0	0.000236789	0.000252107	0.000227437	0.00020106	0.000659235	0.178032	1.72242	4.22873	0.00166374	4.85848	0.0121917	0.00982484	0.0292252	0.0188247	0.0133615	0.0114621	0.00937609	0.016325	0.0332031	0.00981553
suboxic-bin53	6.22451e-05	6.57962e-05	0.000185484	0.00055438	0.00088906	0.00140444	0.0409288	0.0435779	0.0540024	0.00232047	0.0474903	0.00937059	0.00120535	0.00409499	0.00259945	0.00243202	0.00478935	0.00416451	0.00249029	0.00839376	0.00471068
suboxic-bin54	0.00034517	0.000666772	0.000896097	0.0119222	0.0117999	0.0228658	0.0137799	0.0185283	0.0271492	0.0172539	0.030702	0.03052	0.0530551	0.0101389	0.00255913	0.00217865	0.00249966	0.00187032	0.00283564	0.00409469	0.00361548
suboxic-bin55	3.97985e-06	8.02062e-06	1.42192e-05	3.23948e-05	4.70772e-05	9.97091e-05	0.0329195	0.098823	0.0574213	5.88645e-05	0.00309469	0.000159049	8.12487e-05	0.000163833	0.000102379	9.44425e-05	0.000128634	0.000113077	0.00015025	0.000631496	8.58756e-05
suboxic-bin56	7.43722e-05	7.14057e-05	0.000125198	0.000295532	0.000321209	0.00054574	0.0101504	0.02608	0.0452103	0.00101877	0.0522703	0.00713386	0.0030879	0.00535622	0.00448018	0.00409956	0.00493994	0.00403024	0.00335916	0.00591665	0.00344721
suboxic-bin57	4.13173e-05	7.06959e-05	2.69107e-05	3.08554e-05	2.55578e-05	3.91168e-05	0.0617043	0.13293	0.127823	6.84352e-05	0.111381	0.000195879	5.01106e-05	0.000802927	3.37074e-05	2.28103e-05	2.85798e-05	3.45972e-05	2.34159e-05	0.00089599	3.91724e-05
suboxic-bin58	5.23679e-05	9.2555e-05	0.000135495	0.000456349	0.00117791	0.00536414	0.107581	0.0924563	0.0982022	0.0147375	0.0698427	0.0314941	0.000637339	0.000722197	0.000499966	0.000319361	0.000869627	0.000497683	0.000341864	0.000794527	0.000528504
suboxic-bin59	1.18441e-05	1.93358e-05	1.86805e-05	1.22598e-05	1.74755e-05	7.24014e-05	0.258677	0.0340424	0.0132869	7.56205e-05	0.00461747	0.000121318	0.000341641	0.00126814	0.000998658	0.000959583	0.00116926	0.000890342	0.00125534	0.00380191	0.000884454
suboxic-bin6	0.000188252	0.00032124	0.00077829	0.0167876	0.0310496	0.00512424	0.0446678	0.028246	0.0164169	0.0104679	0.00871356	0.0155405	0.000940144	0.00134967	0.000991529	0.00106883	0.000573492	0.000813462	0.000584546	0.00180682	0.00104504
suboxic-bin60	5.17039e-05	7.09699e-05	0.000133378	5.54796e-05	4.96766e-05	0.000579133	0.097379	0.164208	0.26479	0.00211029	0.392457	0.0187988	0.00119815	0.00448573	0.00100303	0.000468736	0.00102366	0.0010244	0.000910289	0.00846606	0.00346268
suboxic-bin62	0.000212721	0.000411501	0.00167073	0.016216	0.0192608	0.0177964	0.0624212	0.0368355	0.032888	0.0124839	0.0243251	0.0191984	0.00102029	0.00396035	0.00321155	0.00182004	0.00271441	0.00309173	0.00266937	0.00635295	0.00363186
suboxic-bin64	0.000159871	0.000427302	0.000442908	0.0017168	0.0108477	0.0224725	0.0414004	0.0212973	0.0140977	0.0113295	0.00847679	0.0229056	0.00544741	0.00468587	0.00268419	0.00353744	0.00339744	0.0026523	0.00275331	0.00317029	0.00184904
suboxic-bin65	0.000218144	0.000199823	0.000275669	0.000273271	0.00058048	0.00401973	0.0259046	0.0342781	0.0187218	0.0196093	0.0397885	0.0500766	0.000566995	0.000328378	0.000618624	0.000212899	0.000625103	0.000264129	0.000161771	0.000211392	0.00022922
suboxic-bin66	3.01943e-05	2.90385e-05	3.8884e-05	4.20222e-05	0.000100759	0.000970418	0.0829366	0.0618626	0.0508361	0.00167047	0.0231821	0.00972587	6.18603e-05	0.000205413	0.00028666	0.000164975	0.000290621	0.000169881	0.000196476	0.000304023	0.000176563
suboxic-bin68	0.000182293	0.00115645	0.000278893	0.000963494	0.00182107	0.00288446	0.044272	0.0531281	0.0537651	0.00344113	0.0262749	0.00775006	0.000428388	0.00129339	0.00109387	0.000715403	0.000705853	0.000612294	0.000895819	0.00166964	0.000970076
suboxic-bin69	0.00071801	0.000935352	0.00152282	0.00543731	0.0162341	0.0274544	0.0455298	0.0752341	0.0847815	0.0488058	0.0675144	0.0451912	0.00747022	0.00509121	0.00356707	0.00270571	0.00327764	0.00279145	0.00327543	0.00233731	0.0022381
suboxic-bin7	0.00031013	0.000867679	0.00110893	0.000333333	0.00145539	0.00673139	0.0264599	0.0830752	0.15392	0.0119021	0.263603	0.0473324	0.0551274	0.0499812	0.0196029	0.0169142	0.0193395	0.0144666	0.0132144	0.0143302	0.0194112
suboxic-bin70	0.000152026	0.00030312	0.000520926	0.00551275	0.00450031	0.00565868	0.0442737	0.0198809	0.0205925	0.00348713	0.0183212	0.00916046	0.00252314	0.00559309	0.00384424	0.00376517	0.00449026	0.00371388	0.00402413	0.0199229	0.00381879
suboxic-bin71	0.000145979	0.000117361	0.00114972	0.000151968	0.000315897	0.00119138	0.0491821	0.0540956	0.0633001	0.00673896	0.0403024	0.0384371	0.000599865	0.00386411	0.00297516	0.00127002	0.00170998	0.00255878	0.00171561	0.00349153	0.00919947
suboxic-bin72	2.61995e-05	7.28887e-05	4.79291e-05	1.47058e-05	3.34493e-05	6.42926e-05	0.0822826	0.104368	0.12649	0.00014115	0.0291598	0.00112426	0.000697124	0.000922997	0.000143803	0.000107644	0.000125432	9.99255e-05	9.9636e-05	0.000324631	0.000155081
suboxic-bin73	3.20385e-06	2.45575e-06	4.93815e-05	1.12305e-05	7.53363e-05	0.000167004	0.104739	0.0430031	0.0115613	0.000239949	0.00451911	0.000931893	2.31098e-05	7.5537e-05	3.18232e-05	6.05779e-05	5.87123e-05	5.9957e-05	5.42983e-05	0.000161269	0.000136605
suboxic-bin74	0.0001309	9.84251e-05	0.000427688	0.000479249	0.00348655	0.0098121	0.689404	0.203476	0.15219	0.0115667	0.0392886	0.03158	0.000722145	0.000969663	0.00017504	0.000210688	0.000262881	0.000197231	0.000144255	0.00148556	0.000331326
suboxic-bin75	6.34438e-06	0.000201911	2.21641e-05	3.49971e-05	3.3315e-05	3.15994e-05	0.0736423	0.0383685	0.0199715	4.34614e-05	0.00612972	5.76202e-05	8.22841e-05	7.3548e-05	2.76012e-05	4.61206e-05	6.11251e-05	1.95843e-05	2.52143e-05	0.000149314	2.17952e-05
suboxic-bin76	3.82261e-05	0.000104973	8.58898e-05	3.07803e-05	3.47715e-05	2.97364e-05	0.0424805	0.0402391	0.0288657	1.90469e-05	0.0179805	0.000226083	9.12293e-05	0.000163532	2.82425e-05	9.48115e-05	8.37785e-05	1.48476e-05	7.29729e-05	0.000923111	6.91765e-05
suboxic-bin78	0.00119975	0.00213526	0.00418203	0.0157362	0.122074	0.212903	0.177524	0.0443879	0.0218545	0.123908	0.00397962	0.242067	0.00318935	0.00525331	0.00166087	0.00204718	0.00273252	0.0018965	0.00148095	0.000201096	0.00178338
suboxic-bin79	0.000376396	0.000814498	0.000487505	0.000294649	0.000448528	0.000822911	0.00700228	0.049342	0.113968	0.000612478	0.21286	0.00164701	0.0242206	0.0736738	0.0516422	0.0443536	0.0301442	0.0259833	0.0384854	0.173695	0.0192045
suboxic-bin80	0.00115066	0.0010256	0.00748533	0.0263852	0.0220892	0.0328613	0.117091	0.0932816	0.0756188	0.0651442	0.038349	0.0695578	0.00327385	0.00239475	0.00217347	0.00196934	0.00269793	0.00153484	0.0016655	0.00113506	0.00180239
suboxic-bin81	0.0057366	0.010127	0.00717442	0.00316984	0.00539281	0.00472089	0.0293941	0.0744518	0.199396	0.00551488	0.342097	0.0393708	0.114984	0.829533	0.527628	0.421913	0.943274	0.711734	0.474313	1.4122	0.770873
suboxic-bin84	0.000149084	0.000192431	0.00166032	0.000461338	0.00489739	0.00924696	0.226347	0.0989062	0.127733	0.0118633	0.0357302	0.0678557	0.00363528	0.00285097	0.000286097	0.000391368	0.000398383	0.000304545	0.000309121	0.000982474	0.00043395
suboxic-bin85	0.000161542	0.000465824	0.000307639	0.00018063	9.67415e-05	0.000117727	0.0516081	0.0272451	0.0529282	0.000233029	0.00943747	0.040201	0.00069731	0.0011804	0.000354781	0.00029475	0.000256897	0.000240505	0.000105909	0.000284432	0.000125148
suboxic-bin86	5.26164e-05	0.000333678	0.000190714	0.00012326	0.000339183	0.000851237	0.165665	0.638541	1.92036	0.00120106	1.15916	0.010058	0.0249882	0.0415332	0.00311568	0.00264703	0.0030291	0.00245413	0.00409251	0.0107221	0.00320625
suboxic-bin87	0.000431414	0.000979777	0.000648207	0.000270246	0.000530227	0.000587843	0.00936354	0.0258893	0.0701829	0.000719697	0.10226	0.00411001	0.0188786	0.0486772	0.0332875	0.0298201	0.0875088	0.0664573	0.0370313	0.0743404	0.0633305
suboxic-bin88	7.60309e-05	0.00030067	0.000474058	0.00115994	0.00456612	0.00580489	0.155996	1.2795	3.16324	0.00620466	4.18498	0.00743681	0.027727	0.0154389	0.00594261	0.00503374	0.00531072	0.00460489	0.00710025	0.0300874	0.00476013
suboxic-bin89	7.63124e-06	4.21099e-05	6.00307e-06	6.01428e-05	6.43106e-05	0.00020328	0.0144646	0.0640029	0.0785475	0.000300275	0.0614246	0.000822198	0.000197356	0.000196302	3.37154e-05	3.59877e-05	1.17373e-05	0.000100524	5.47807e-05	0.000414419	0.000177914
suboxic-bin90	0.00140995	0.0019744	0.00428039	0.0315462	0.100893	0.0863281	0.0919218	0.0380418	0.0200037	0.0957656	0.00947597	0.0762834	0.00523748	0.00361671	0.00244972	0.00259499	0.00338628	0.00203089	0.00163238	0.00163414	0.00252279
suboxic-bin91	0.000480594	0.000498992	0.00169435	0.0013787	0.00504595	0.0329897	0.21002	0.15298	0.139346	0.0676897	0.0841601	0.160324	0.00137183	0.000611966	0.00101176	0.000706546	0.00135731	0.000514636	0.00059393	0.000786607	0.00072206
suboxic-bin92	0.000268452	0.00097338	0.00191409	0.0681551	0.118146	0.0100338	0.0363185	0.0215051	0.0182805	0.00299715	0.0145763	0.00597488	0.00113919	0.00299804	0.00197323	0.00215292	0.00208646	0.00168837	0.00269768	0.00659333	0.00158236
suboxic-bin93	4.29822e-05	0.000197163	0.000122614	0.000157852	0.000215886	0.000216257	0.00773641	0.0493922	0.13878	0.000320671	0.397582	0.00106272	0.00606518	0.0106708	0.00510937	0.00635816	0.00428846	0.00324096	0.00433785	0.0144666	0.00464458
suboxic-bin94	2.79591e-05	1.53173e-05	0.00269386	0.000327388	0.000905139	0.000703556	0.099237	0.03935	0.0238858	0.00110952	0.00896764	0.00462743	0.000137745	0.00027216	0.00018118	0.000151207	0.000236892	0.000134152	0.00016833	0.000663795	0.000127162
suboxic-bin95	4.38051e-05	0.00027004	0.000300255	5.22411e-05	0.000248452	0.000662176	0.569575	0.250576	0.0414279	0.00225562	0.0265703	0.00667031	9.94955e-05	0.000296475	0.000258494	0.000152782	0.000268758	0.0001935	0.000180791	0.000347467	0.000750959
suboxic-bin96	0.00309022	0.00145896	0.00652108	0.001714	0.00390457	0.026261	0.440051	0.411399	0.54576	0.151567	0.206497	0.402505	0.00185611	0.00129785	0.00446159	0.00326809	0.00262262	0.00259541	0.0015215	0.00270793	0.00211543
suboxic-bin97	0.00087655	0.000875197	0.00213809	0.00124076	0.00697331	0.026657	1.38439	3.18869	4.67865	0.0419872	1.13445	0.422702	0.0439148	0.0219769	0.00881774	0.00661499	0.00670539	0.0047366	0.0089395	0.0255036	0.00669582
suboxic-bin98	1.84969e-05	6.41647e-05	2.49068e-05	3.15724e-05	3.59246e-05	0.000120636	0.0156251	0.0875395	0.172199	0.000151914	0.177533	0.000250364	0.00294032	0.00201432	0.0004019	0.000336094	0.000750536	0.000532373	0.000936918	0.00366804	0.000657674
suboxic-bin99	3.89779e-05	7.9403e-05	0.000190272	0.00160381	0.00368704	0.00321307	0.102718	0.0354	0.0222652	0.0017522	0.0120441	0.00513115	0.000146155	0.000398314	0.000295869	0.000233	0.000296883	0.000220116	0.000257261	0.0057828	0.000193876

## Sheet: Table S3
Supplementary Table 3 Relative abundance of MAGs in 11 metatranscriptome (n=319).
Genome	80m	96.5m	98.5m	99.5m	100m	100.5m	105m	110m	130m	250m	290m
oxic-bin111	0.029973	0	0	0	0.0012472	0	4.55847E-05	0.00841328	0.00155017	0.00142992	0
anoxic-bin48	0	0.00851739	0.00258858	0.00273013	0.000235769	0.00121796	0	0.000228867	0	0.0591068	0
anoxic-bin49	0.0059606	0.00985611	0.00283911	0.000865789	0.000279335	0.00619699	1.23045E-05	0.00212701	0.000204414	0.0947406	0.00047002
oxic-bin101	0.0683168	0.00391835	0.000401706	0	0.0118822	0.00162015	0.00421441	0.0365682	0.0209306	0	0.0253766
oxic-bin102	0.174449	0	0	0	0.00176606	0.000192112	0.000335503	0.0660162	0.00340541	0	0.00106739
oxic-bin105	0.0281629	0	0	0	0.000361987	0	3.16944E-05	0.0109354	0.00109204	0	0
oxic-bin106	0.0371566	0	1.94797E-05	0	0.00259699	0	0.000508445	0.0201875	0.00310371	0	0.00265446
oxic-bin107	0.0323785	0	0	0	0.000706052	0	0.000200897	0.0144987	0.00109309	0	0.000698686
oxic-bin108	0.221213	0	0	0	0.185578	0.000423122	0.0129847	0.0926591	0.0116908	0	0.0168705
oxic-bin109	0.00111406	0	0	0	0.00351283	0	0.000592957	0.00115498	0.0058211	0	0.00675645
oxic-bin11	0.00528544	0.00600532	0.00235222	0	0.00698279	0.00120671	0.00278229	0.000825783	0.00453393	0	0.00641316
oxic-bin110	0.0382408	0	0.00078059	0	0.000542148	0.0017004	7.12032E-05	0.0178121	0.00125781	0.00143906	0.000412721
oxic-bin12	0.0242089	0.0445682	0.0241937	0.0336321	0.2049	0.00467822	0.0657809	0.000764446	0.0276306	0.00834177	0.206321
oxic-bin16	0.0559784	0.00631495	0.00931931	0.00168681	0.476702	0.000903189	0.11555	0.00115971	0.0347196	0	0.191743
oxic-bin17	0.000478127	0.0029431	0.000233367	0	0.00163324	0	0.000798142	0	0.00170529	0	0.00497223
oxic-bin18	0.00516066	0	8.04776E-05	0	0.0259003	0	0.00441949	0.000332369	0.012255	0	0.0217558
oxic-bin19	0.00119115	0	0.000557971	0	0.00103655	0	0.00231474	0	0.00162959	0	0.00543096
oxic-bin20	0.00354329	0.00151216	0.059689	0	0.0460719	0.00268419	0.00456674	0.000531769	0.00369745	0.0398582	0.018052
oxic-bin21	0.000873336	0.00192547	3.54027E-05	0	0.0038823	0	0.00238198	0.000129346	0.00454683	0	0.00941518
oxic-bin22	0.00792693	0.130803	0.0311289	0.0415267	0.0740776	0	0.0117789	0.00031647	0.0108533	0.0122216	0.0389552
oxic-bin23	0.00135816	1.01998	0.463779	0.740324	0.0115129	0.026199	0.004862	0.000201151	0.00116099	0.140172	0.020454
oxic-bin24	0.00190515	0	0.000250695	0	0.0108256	0	0.0102587	0.000273069	0.00987568	0	0.0448253
oxic-bin25	0.000232151	0.0198351	0.0243638	0.00476201	0.00124396	0.0501647	0.00102123	0.000121456	0.00305223	0.234576	0.00631704
oxic-bin26	0.00667322	0.0216322	0.00505975	0.00754954	0.0532842	0.000479392	0.0114398	9.55686E-05	0.00941424	0.000675884	0.0419726
oxic-bin27	0.000890219	0	0.000298874	0	0.00447487	0	0.00631452	0.000925444	0.00954164	0	0.0242256
oxic-bin29	0.00656621	0.000692909	0.000140271	0	0.0469631	0.000216677	0.00426618	0.000111838	0.00767401	0	0.0137969
oxic-bin3	0.0211897	3.65269	4.99664	2.19089	0.200041	0.95518	0.0669009	0.000871144	0.0295675	0.473081	0.181182
oxic-bin30	0.000356865	0.000786788	0.00030014	0	0.00175688	0	0.00291521	0.0001277	0.0034757	0	0.0127018
oxic-bin31	0	0.00972692	0.00373972	0.00560094	0.0013504	0.000154547	0.00186567	0.000174245	0.0023978	0	0.00778175
oxic-bin33	0.00104446	0.00805961	0.0039286	0.00369058	0.00118674	0.000274406	0.00174593	0.000481719	0.00229241	0.00132162	0.00711987
oxic-bin36	0.000867295	0	0.00127488	0	0.00355865	0.000528422	0.00243455	0.000657749	0.00186283	0	0.00351527
oxic-bin37	0.0021544	0.0307391	0.0165886	0.0115093	0.0217275	0	0.00869306	0.000293011	0.00092236	0.0082995	0.0193379
oxic-bin38	0.0277501	0.381226	0.387625	0.225653	0.189269	0.107486	0.274129	0.00403745	0.0163147	0.059914	0.833979
oxic-bin39	0.00253727	0	0.000896352	0	0.00964816	9.78246E-05	0.00876604	0	0.0120302	0.00100288	0.035297
oxic-bin4	0.00260127	0.00517697	0.00187357	0	0.000449916	0.00147233	0.000502824	0	0.00243437	0	0.00319316
oxic-bin42	0.00917545	0	7.11992E-05	0	0.0056309	0	0.00236213	0.00240598	0.0114161	0	0.0105461
oxic-bin43	0.0101244	0	0.000151346	0	0.000717885	0	0.00089169	0.00220438	0.00117787	0	0.00202909
oxic-bin44	0.0214527	0.0026659	0.00266077	0	0.00334635	0.00158947	0.00490939	0.00544588	0.00539081	0	0.0232068
oxic-bin45	0.00567877	0	0.0016623	0	0.0148186	0.000311918	0.00370426	0.000267343	0.0192177	0	0.0186592
oxic-bin46	0.000627964	0.00204584	0.000304347	0	0.00587986	0	0.00578689	0.00068716	0.0119114	0.00039139	0.0279746
oxic-bin48	0.00200396	2.64494	3.01273	1.35089	0.0114757	0.544697	0.0184109	0	0.000662479	0.278897	0.0663184
oxic-bin49	0.000680607	0.00187098	0.000381885	0	0.00389655	0.000297023	0.00188805	0.000125686	0.00298587	0.000331513	0.00858246
oxic-bin5	0.00130394	0.00138512	0	0	0.0039501	0.000165057	0.00614526	0.000651331	0.00658334	0	0.0215294
oxic-bin51	0.0143727	1.16577	0.960758	0.699064	0.10705	0.0489542	0.0632417	0.000167789	0.0134865	0.133649	0.105047
oxic-bin52	0.000815438	0.0200655	0.00467244	0.00321587	0.00114376	0.00210866	0.00104668	0	0.000899063	0	0.00345765
oxic-bin53	0.000900065	0.0080534	0.00393925	0.00737546	0.00503414	0.000411291	0.00181028	0	0.00207109	0	0.00805896
oxic-bin54	0.0029903	0	0.00258367	0	0.00489023	0.00111773	0.0021779	0.0021396	0.0103965	0.00154915	0.0109987
oxic-bin55	0.0019139	0.00320983	0.00109034	0	0.0223732	0.00133874	0.00565506	0.000237332	0.000680903	0	0.0192021
oxic-bin59	0	0	0	0	0.000277338	0	0.00369464	0	0.000452352	0	0.0148473
oxic-bin6	0.000336334	0.01587	0.00479821	0.0148942	0.00119464	0.000492191	0.00171124	0	0.00324512	0.000592633	0.0084083
oxic-bin60	0	0.00306361	2.84492E-05	0	0.0018678	0	0.0011899	1.10498E-05	0.0027198	0	0.0046299
oxic-bin61	0.0687574	0	0	0	0.000592015	0	0.000356465	0.0221137	0.00120769	0	0.0026833
oxic-bin62	0.028666	0.762387	0.775014	0.472464	0.236811	0.463564	0.149867	0.0026701	0.0341293	0.11336	0.468195
oxic-bin63	0.000182391	0.00229344	0.00900829	0	0.00225382	0.000489732	0.00517881	0.000231097	0.00741136	0.000384281	0.0193181
oxic-bin65	0.00726732	0	0.000787652	0	0.0162372	0	0.0112965	0.000318675	0.0192716	0	0.0446078
oxic-bin66	0.000510682	0.0174101	0.00300865	0.00360897	0.00172669	0.000597907	0.00536655	0	0.00266204	0.00258479	0.0294076
oxic-bin67	0.0028674	0.00133138	0.000705207	0.00426756	0.00231521	0.000634612	0.00108653	0.000357749	0.00546673	0	0.00529487
oxic-bin68	0.0160841	0.227642	0.170371	0.201621	0.098906	0.0709984	0.0675152	0.00321941	0.200439	0.0205829	0.311682
oxic-bin69	0.00253154	0.160059	0.0537118	0.120765	0.0210639	0.00366607	0.0127995	0.00156173	0.0274761	0.0286716	0.0527171
oxic-bin70	0.0228898	1.44858	0.33914	0.884438	0.192458	0.00197081	0.0408591	0.0036933	0.106494	0.154504	0.176057
oxic-bin71	0.00489013	0.00165611	0.00061454	0.00530844	0.0428919	0	0.00726874	0.000890011	0.0128692	0	0.0275989
oxic-bin73	0.0166954	0.00364323	0.00095089	0.00939403	0.015504	3.84482E-05	0.0131124	0.0782605	0.0203092	0.000833298	0.0220298
oxic-bin74	0.00561006	0.00286243	0.00252696	0.00152919	0.00618448	0	0.00514324	0.00230745	0.00812082	0	0.0219965
oxic-bin75	0	0	0.00208235	0	0.00113581	0.000681552	0.000745241	0	0.00171967	0.00130858	0.00280207
oxic-bin76	0.00227963	0.0130754	0.0143007	0.00190507	0.0123331	0.0059188	0.00621802	0.00175672	0.00430252	0.0040521	0.0119015
oxic-bin77	0.0007802	0.00378487	0.00198853	0.00283776	0.00249208	0.000421992	0.00243667	0.00275807	0.00469285	0.000508109	0.00655687
oxic-bin80	0.00139914	0.0197594	0.01156	0.0020462	0.0304479	0.00156225	0.00793802	0	0.00421872	0.00249334	0.0180611
oxic-bin81	0.00734962	5.74392	7.03064	3.18642	0.036278	1.0101	0.0349354	0.000249426	0.000261255	0.65281	0.105475
oxic-bin82	0.000368108	0	0.00189569	0	0.000709761	7.65458E-05	0.00222386	7.14544E-05	0.00145944	0.00214659	0.00783476
oxic-bin83	1.29151E-05	0.00557145	0.00347253	0.00562833	0.00251734	0	0.00104672	0	0.00122864	0	0.00425863
oxic-bin84	0.0126763	0	0.00075002	0	0.00152777	0	0.000326296	0.00218698	0.00245671	0	0.00504356
oxic-bin85	0.00281586	0.086989	0.0452841	0.110884	0.0148804	0.00134237	0.00515705	0	0.000236905	0.0135007	0.0182746
oxic-bin86	0	0	0.00195655	0	0.00743028	0.00104514	0.0064352	0	0.00117148	0	0.0361469
oxic-bin87	0.0654223	3.20568	2.09892	2.18815	0.361696	0.0789064	0.0991729	0.00429502	0.16959	0.457263	0.257029
oxic-bin88	0.00980729	1.9026	0.840523	1.26352	0.120881	0.0366233	0.0378455	0.00112809	0.0167429	0.271378	0.147166
oxic-bin89	0.00285111	0.00732949	0.00473854	0.00270383	0.0227285	0.0017167	0.00417812	0.000377769	0.00378543	0.000634674	0.0160654
oxic-bin9	0.0030712	0.0507825	0.016264	0.0286238	0.0184908	0.00280207	0.00316442	0.000131395	0.0121285	0.00584333	0.0149347
oxic-bin90	0.00211536	0	0	0	0.00309634	0	0.0069529	0.000289495	0.00951873	0.00123667	0.0274035
oxic-bin92	0.00452059	0.00663702	0.00114143	0	0.101831	0	0.00960791	0	0.00423761	0.00380919	0.0300907
oxic-bin93	0	0.147494	0.0781	0.041137	0.000624153	0.0157007	0.000967048	0	0	0.0170153	0.00342999
oxic-bin94	0.0133337	0.234717	0.204929	0.122016	0.0732113	0.103578	0.0492014	0	0.033378	0.0590768	0.147484
oxic-bin95	0.00201108	0.0101225	0.00563039	0.0172867	0.0103256	0.00214076	0.00875498	0.00229447	0.0129432	0.00383961	0.0346614
anoxic-bin10	0.00255596	0	0.0121006	0	0.000251417	0.0249677	0.000103103	0	0	0.308161	0.00179288
anoxic-bin101	0.00167898	0.0020019	0.00185634	0.00475675	0.000147291	0.00360958	0.000222073	0.000199379	0.000221641	0.287522	0.00131028
anoxic-bin102	0.000257524	0.000567769	0.00135838	0	7.01714E-05	0.00234487	1.26191E-05	0.000109558	3.53263E-05	0.0226702	0.000361281
anoxic-bin104	0.00262852	0	0.00118409	0	0.0002859	0.00963262	0.000215693	0.000794595	0.000183991	0.30678	0.00188167
anoxic-bin105	0	0.00633466	0.00546833	0.00507623	2.06832E-05	0.0145058	2.89753E-05	0.00021277	9.85347E-05	0.0860539	0.000311106
anoxic-bin106	0	0	0.00112604	0	0	0.00372575	0.000125346	0	0.000426256	0.00196595	0
anoxic-bin108	0.00330007	0.0249455	0.0167002	0.00666328	0.000800826	0.232293	0.00085207	0.00173198	0.000708337	0.660621	0.00462969
anoxic-bin109	0	0.00514229	0.0030001	0	9.46553E-06	0.00733825	0.000125447	0.000265842	0	0	0
anoxic-bin11	0.00904299	0.157289	0.400996	0.0448977	0.0489394	0.380051	0.0216254	0.0565302	0.00791281	0.13492	0.0558827
anoxic-bin110	5.39169E-05	0.0305104	0.00960228	0.00378488	0.000160737	0.0157339	6.91626E-05	0.000158643	0	0.0350354	0.000751359
anoxic-bin111	0	0	0.000150721	0.00588525	3.37968E-05	0.000218793	0.000168192	0	0.000114239	0.00777952	0.000450861
anoxic-bin112	0.00155131	0	0	0	0.000159727	0.000736094	5.65095E-05	0.000414957	0.000112206	0.0286237	0.00298093
anoxic-bin113	0.0263457	0.588079	0.464751	0.376011	0.228265	0.153087	0.254418	0.00589272	0.0950429	0.0875967	0.718998
anoxic-bin114	0.000749915	0.0103508	0.00114421	0	0.000147344	0.00556461	0.00022726	0.000556265	0.000386414	0.0395592	0.0020135
anoxic-bin115	0.00388528	0	0.000911265	0	0.000147464	0.00230733	8.37276E-05	0.00184138	0.000213188	0.0679303	0.0032704
anoxic-bin116	0.00222282	0.155681	0.0517956	0.0422008	0.000440487	0.11905	0.000593183	0.00144689	0.000566279	0.0796823	0.00315129
anoxic-bin117	0.000299029	0.00619826	0.00414723	0.00169741	0.000316426	0.00131629	4.61036E-05	0.000386294	0.0001643	0.027284	0.001241
anoxic-bin118	0	0.007691	0.00455515	0	0.000246231	0.00413498	0.000369737	6.06807E-05	0.000119632	0.00408822	0.00305048
anoxic-bin119	7.79408E-05	0.00549881	0.000239995	0.00110161	3.08173E-05	0.00353276	1.85687E-05	4.61738E-05	6.415E-05	0.0146478	0.00011338
anoxic-bin12	0.000373053	0.00219328	0.00172306	0	3.31629E-05	0.00186066	5.56151E-05	0.000301594	0.000158903	0.024747	0.000211919
anoxic-bin120	0	0	0	0	0	0.00380831	0	0	0	0	0.00128918
anoxic-bin121	0	0.00445382	0.000985166	0	0.000111457	0.00401436	0.000162977	0.000897573	0.000277114	0.0272516	0.00106277
anoxic-bin122	0.0126409	0	0.0041333	0.00812114	0.000661797	0.0266902	0.00139068	0.00408476	0.00378335	0.493169	0.00403044
anoxic-bin124	0.00308813	0	0.0017278	0	0.000121267	0.00784973	4.98281E-05	0.000365894	0.000677791	0.163835	0.00226212
anoxic-bin126	0.000376897	0.00973722	0.00721943	0	0.00039885	0.00682243	0.00146565	4.49561E-05	0.000310209	0.0928085	0.00665019
anoxic-bin127	0.00122654	0.150587	0.160046	0.0422284	0.00203121	0.103063	0.0027889	0.00898829	0.00061078	0.197002	0.0171213
anoxic-bin128	0.00412726	0.0121326	0.00568058	0.00972238	0	0.0609215	0.000554958	0.00163005	0	0.141649	0
anoxic-bin13	0.000535588	0.00236165	0.00111495	0	0.000284013	0.00134479	0.000138619	0.00190376	0.00014694	0.160422	0
anoxic-bin130	0.000465652	0.00821308	0.00032185	0.00329074	2.62765E-05	0.00119629	7.86646E-05	9.71998E-05	0	0.0104161	0.000326633
anoxic-bin131	0	0	0.00646949	0	0	0.0133807	0	0	0.000667085	0.0122861	0.00341114
anoxic-bin132	0	0.021755	0.00290505	0	0	0.00399825	0	0	0	0.0391251	0.00151205
anoxic-bin133	0.0103449	0.0358074	0.0145701	0.0274984	0.00558162	0.0385226	0.00193347	0.00882521	0.00499599	2.97095	0.0585152
anoxic-bin134	0.000266278	0.01736	0.00495792	0	0.000164668	0.0226551	0.000107413	0	0.000307417	0.0890872	0.000948951
anoxic-bin135	0.0127245	0.121409	0.0606655	0.063671	0.00322671	0.164235	0.00341018	0.0079806	0.00433347	1.43749	0.0238263
anoxic-bin136	0.000839175	0.0692115	0.0380448	0.0411728	0.000457637	0.0206864	0.000607014	0.000694934	0.000833451	0.319345	0.0104362
anoxic-bin138	0.000556303	0.00981196	0.00322092	0.00786273	0.000160185	0.00516544	0.000134643	0	0	0.178721	0
anoxic-bin139	0.00308272	0	0.00649314	0	0.000249417	0.0593207	0	0.00243503	0.000281918	0.0680492	0.00576635
anoxic-bin14	0	0	0.00421516	0	9.12559E-06	0.0082887	0.000122892	0	0	0.0185245	0
anoxic-bin140	0.00437863	0.017622	0.0130528	0.00706064	0.0260514	0.0317102	0.00353471	6.15726E-05	0.00111851	0.179495	0.00488226
anoxic-bin142	0.0019438	0.00757917	0.00294053	0	9.86546E-05	0.0133354	0.000416014	0	0.000707358	0	0
anoxic-bin143	0.000432495	0	0.000336122	0	1.83041E-05	0.000843433	3.48924E-05	0.000579502	0.000195106	0.0117386	0.000242292
anoxic-bin15	0	0.00623229	0.000318307	0.0199768	0.000353171	0.0196807	0.000342085	0	0.000581654	1.05583	0.00283123
anoxic-bin16	0.00384414	0.140897	0.137897	0.0709791	0.00590081	0.115147	0.00708593	0.0138593	0.0055332	0.0482819	0.0139158
anoxic-bin17	0.000207354	0.156261	0.0728953	0.0138628	8.71907E-05	0.711585	0.000158259	0	0	0.0825864	0.000687997
anoxic-bin2	0.000420944	0	4.7802E-05	0.00396639	6.96341E-05	0.00127169	0.000113202	0.000249376	0	0.0328071	2.1138E-05
anoxic-bin20	0.00112729	0	0.00078655	0	0.000132889	0.00141127	0.000181893	0	0.000618554	0.00417398	0
anoxic-bin21	0.000609492	0	6.96384E-05	0	0.000284231	0.0006114	8.72803E-05	0.000224852	5.66255E-05	0.046249	0.000658784
anoxic-bin22	0.000275184	0.00364023	0.00407853	0.00194471	2.74408E-05	0.0012703	8.70161E-05	0	0	0.0266787	0.000325169
anoxic-bin23	0.000202918	0.00178951	0.00029945	0.00845008	3.28615E-05	0.00190705	7.65802E-05	0.000308197	0.000111342	0.0130277	0.000330528
anoxic-bin24	0.000198203	0.00657528	0.00262237	0	0.000193967	0.00440697	0.000222041	0.000215926	0.000174082	0.0832884	0.00118129
anoxic-bin25	0	0	0.000255416	0	0.000142086	0	0.000129702	0	0.000294046	0.03689	0
anoxic-bin26	0	0	0.000640406	0	0	0.00443418	5.67349E-05	0	0.00038587	0.00914927	0
anoxic-bin27	0.00149657	0.00420133	0.0154762	0.0101341	9.33914E-05	0.00769263	0.00012695	0.00131517	0.000566376	0.335694	0.00413946
anoxic-bin28	0.00139835	0.00456586	0.000821463	0	7.81879E-05	0.000979687	5.50194E-05	0	0.000511525	0.00690351	0.00151191
anoxic-bin29	0.0036596	0.0162581	0.0107843	0.00579034	0.0259435	0.00924194	0.00326212	0.0209847	0.00128615	0.0371988	0.00470591
anoxic-bin3	0.00864098	0.0255845	0.0469431	0.0162089	0.00181401	0.137755	0.00217055	0.00711691	0.00282046	0.985019	0.0118438
anoxic-bin30	0	0.00855525	0.005609	0.0117413	0.000318765	0.00134876	0.00015743	0.000196855	3.1204E-05	0.00765301	0.000569414
anoxic-bin31	0	0.00499721	0	0.00800894	3.26327E-05	0.00475592	0	0	0	0.121035	0.00216878
anoxic-bin32	0.00124521	0.00183023	0.00181311	0	9.67369E-05	0.00327294	3.34866E-05	0	0	0.279674	0.00119783
anoxic-bin34	0.000119635	0.0127101	0.00293058	0.00169091	6.21919E-05	0.0125193	7.72142E-05	0.000224514	0.000131289	0.0281162	8.39181E-05
anoxic-bin35	0	0	0.000454553	0	0	0	0.000267786	0	0	0	0
anoxic-bin36	0.00235259	0.002155	0.00465931	0.00514011	0.000292501	0.00338751	0.000283344	0.00143356	0.000642518	0.377294	0.00194128
anoxic-bin37	0.000608924	0.0107401	0.00351761	0	0.000182397	0.0213943	0.000196505	0	7.28787E-05	0	0.00128139
anoxic-bin38	0.00202621	0.014451	0.00984033	0.0112507	0.000286684	0.0129618	0.000416978	0.00148118	0.000832247	0.299898	0.00307083
anoxic-bin39	0.000665497	0	0	0	9.20837E-05	0.00279748	1.11705E-05	0	0	0.131717	0.00422012
anoxic-bin4	0.00253008	0.0767961	0.101589	0.0574299	0.000655428	0.0383171	0.000569206	0.00254759	0.000552049	0.630004	0.00292215
anoxic-bin40	0.00106813	0.00250771	0.000980862	0	0.000268068	0.0061122	0.00029939	0.000632782	0.000293045	0.103638	0.00165101
anoxic-bin41	0.0368953	0.340385	0.308908	0.25593	0.469585	0.101865	0.0727203	0.00211729	0.0152111	0.087202	0.156596
anoxic-bin42	0.00274841	0.00140742	0.00351623	0.00192261	0.00253652	0.00426942	0.0028929	0.0108328	0.00201703	0.00780657	0.0115748
anoxic-bin44	0	0.00825099	0.00270775	0.0132237	0.000280612	0.0127588	0	0.00154378	0.000513372	0.040347	0.000775204
anoxic-bin45	0	0	0.000381328	0	7.66359E-06	0.00275409	0	0	0	0.0205757	0
anoxic-bin46	0	0	0	0	0.000143761	0	0.000164879	0	0	0.0170433	0.000529164
anoxic-bin47	0.00102805	0	0.00201301	0.00726521	6.51648E-05	0.00197224	0.00012441	0.000609041	0	0.00951633	0
anoxic-bin144	0.0019024	0	0.00853287	0	0.000120587	0.0351912	0	0	0	0.00962888	0.000667222
anoxic-bin5	0.00204086	0.0172482	0.00829873	0.00480756	0.000222245	0.012553	0.000125053	0.00102783	0.000139979	0.199346	0.00192397
anoxic-bin50	0	0	0.00609616	0	0.00023862	0.00676771	0.000333751	0	0.000270144	0	0.00207207
anoxic-bin51	0	0	0	0	6.9202E-05	0.00378844	0	0.00142377	0	0.253325	0
anoxic-bin52	0.0019389	0.00700991	0.00414979	0	8.12845E-06	0.0199074	0.000440505	0.000347674	8.15239E-05	0.0084036	9.9007E-05
anoxic-bin53	0.00098042	0.0148408	0.00264505	0.00598633	0.000113991	0.0154805	9.74528E-05	0.000439583	0.0002215	0.04215	0.000850201
anoxic-bin54	0.00105822	0.00933236	0.00655682	0.012464	0.000342066	0.0110922	0.000697318	0.000626914	0.00067743	0.0860275	0.00603964
anoxic-bin55	0.0709013	0	0.0474551	0	0.0178196	0.0051309	0.430137	0.12753	0.0312834	0.519034	0.0420296
anoxic-bin56	0.00220879	0	0.000590565	0	0	0	0	0	0	0	0.00084873
anoxic-bin57	0.00189452	0.00344804	0.00366229	0	0.000309554	0.00428421	3.8211E-05	0.000841765	0.000259884	0.0599392	0.00206695
anoxic-bin58	0	0	0	0	6.34417E-05	0.00166503	3.56876E-05	0.00037545	0	0.0381265	0.00763192
anoxic-bin59	0.00287378	0.0101374	0.00980915	0	0.00056425	0.0736286	0.000573552	0.000680996	0.000935536	0.275358	0.00622875
anoxic-bin6	0	0	0.000543316	0	0	0.00103233	0	0	0	0.00329969	0
anoxic-bin61	0.000194769	0.00128824	0.000232237	0	2.65735E-05	0.00132563	8.70036E-06	6.19518E-06	2.67178E-05	0.00548812	1.60461E-05
anoxic-bin62	0.020873	0	0.000831194	0	0.00840493	0.000856043	0.0291514	0.119366	0.0515399	0.00581087	0.0125322
anoxic-bin64	0	0.0129712	0.00136111	0	0.000169409	0.00257272	0	0	0.00121059	0	0
anoxic-bin65	0	0	0.000575899	0	1.39093E-05	0.0117672	9.5192E-05	0	0.000161857	0.0650012	0.00206913
anoxic-bin66	0.00777522	0.03163	0.0562668	0.0327157	0.0305573	0.227732	0.0342332	0.00281158	0.073692	0.101244	0.154443
anoxic-bin67	0.000673662	0.00074262	0.00207986	0.00076683	8.82013E-05	0.00580318	4.07618E-05	0.000399092	0	0.0729967	0.00140018
anoxic-bin68	0	0.011359	0.00183432	0	0.000100064	0.0160659	0.000311743	0	0.00088344	0.0212861	0.00271048
anoxic-bin69	0	0	0.000120682	0	4.81649E-05	0.0012992	7.97914E-05	0	2.82268E-05	0.0094574	0.000346876
anoxic-bin7	0.122932	1.09556	0.770419	0.546177	1.00789	0.473919	0.272467	0.00778295	0.166204	0.1641	0.7291
anoxic-bin71	0	0.0213289	0.00493098	0.0136734	0.000125634	0.0203639	8.59056E-05	0.000286559	0	0.0352204	0.0010179
anoxic-bin72	0.000120868	0	0.000675767	0	0.000101461	0.00124859	7.72652E-05	0.000148182	0.000102936	0.00559723	8.7727E-05
anoxic-bin73	0	0.00288575	0.000807141	0.00231248	0	0.00264083	5.84685E-06	0.000290781	0	0.090792	0.000273436
anoxic-bin74	0.00213212	0.0279686	0.00914352	0.00461981	0.000179387	0.0259847	0.000294081	0.000998087	0.000268406	0.0627196	0.00136509
anoxic-bin75	0	0	0.00130883	0	6.75836E-05	0.00799783	0.000331848	0.00051795	0.000239866	0.0132755	0
anoxic-bin76	0.016158	0.0864692	0.0355623	0.0424415	0.00222124	0.109111	0.00310579	0.00628057	0.00465361	1.58499	0.0165037
anoxic-bin77	0.000714167	0.070983	0.0161129	0.0182107	7.01506E-05	0.0350777	6.67905E-05	0.000190714	0.00012027	0.0426905	0.000485911
anoxic-bin79	0	0	0	0	3.00961E-05	0.000924489	0	0	0	0.035202	0
anoxic-bin80	0.00107419	0.0189463	0.0286726	0.0124822	0	0.00337522	0.000620012	0	0	0	0
anoxic-bin81	0.000171766	0.0196922	0.0151311	0.00242772	0.000111798	0.0157133	0.00022944	0.000762159	0.000364978	0.0520024	0.00203046
anoxic-bin82	0.000124484	0.0726728	0.05706	0.0481307	0.000111431	0.0122549	0.000135951	0.000261331	2.77346E-05	0.0761957	0.00155006
anoxic-bin83	0.00216604	0	0.00242781	0	0.000109392	0.0270354	0.000343635	0.000651652	0.000846855	0.672487	0.000469068
anoxic-bin84	0.000435008	0.00653289	0.00480257	0.00971995	0.000469204	0.00363658	0.000258233	0.000871558	0.000326381	0.118857	0.00517519
anoxic-bin85	0.000829519	0	0.000980127	0	8.0666E-05	0.00183826	2.44337E-05	0.000281003	0.000182065	0.0117729	0.000402231
anoxic-bin86	0.000284372	0.00376177	0.00235118	0	4.99361E-05	0.00210128	3.13596E-05	7.53771E-07	7.01642E-05	0.000479776	0.00104422
anoxic-bin87	0.00730625	0.0454762	0.0296256	0.0161964	0.00154773	0.0560625	0.00171777	0.00280205	0.00138205	0.743465	0.015874
anoxic-bin89	0	0.00749451	0.00421412	0.00480453	3.91524E-05	0.000859514	0.000109698	0	0.000186522	0.00733823	0
anoxic-bin9	0.000865539	0.0314866	0.0164333	0.00611672	0.000166096	0.0144635	0.000420029	0.00247434	0.000237464	0.00968054	0.00497524
anoxic-bin90	0.00148537	0.0184622	0.0188436	0.0090176	0.000213853	0.0910578	0.000898764	0.000879965	0.000611275	0.104837	0.00258731
anoxic-bin91	0	0	0	0	0	0.00143965	4.42083E-05	0.000324627	0	0.00215923	0.00115312
anoxic-bin92	0.000609045	0.00179037	0.000782401	0.00573879	3.67221E-05	0.0011412	3.27573E-05	0.000240541	1.15881E-05	0.00629975	0
anoxic-bin93	0.0163763	0.0613103	0.0195714	0.0292764	0.0016495	0.116808	0.00237331	0.00854267	0.00411912	0.543937	0.0136236
anoxic-bin95	0	0	0.00175767	0	0.000106299	0.0086453	0.000454338	0	0	0	0
anoxic-bin96	0	0	0.00421039	0	8.32029E-05	0.0122798	0.00084719	0	0	0	0
anoxic-bin97	0.00132854	1.54237	0.898107	0.477513	0.00239535	0.558874	0.00119361	0.000703297	0.000373228	0.0504809	0.00620172
anoxic-bin98	0.0028973	0.00638776	0.00695084	0.0204751	8.81857E-05	0.0300288	0.000593385	0	0.000397443	0.142081	0
anoxic-bin99	0	0	0.00134722	0	9.36571E-05	0.00333491	6.07779E-05	0.000548443	0	0.0295254	0
suboxic-bin1	0	0.0366154	0.010296	0.0134364	0.00151528	0.0106207	0.000683571	0	0.00155089	0.0093004	0.00366761
suboxic-bin100	3.32434E-05	0.0410722	0.0292203	0.0158085	0.000360227	0.0180081	0.000264651	9.46587E-05	0.000131511	0.0298714	0.000782303
suboxic-bin104	0.000216032	0.424519	0.235228	0.291583	0.00305335	0.018582	0.000928331	0	0	0.0652449	0.00446317
suboxic-bin105	0	0.0384985	0.0184172	0.0453198	8.16173E-05	0.00393343	6.17576E-05	0	0.000123142	0.0129461	0.00103078
suboxic-bin106	6.51857E-05	0.0335445	0.0152224	0.0197019	0.000747808	0.0014427	0.000273808	2.18117E-05	0.000606729	0.00693318	0.000815
suboxic-bin108	0.00280462	0.0474249	0.0741146	0.0266772	0.0549175	0.0131843	0.00897264	6.501E-05	0.00161814	0.00477078	0.0178387
suboxic-bin109	0.000872279	0.0511774	0.0463246	0.0161111	0.00780606	0.0357154	0.000634401	0	0.00101568	0.0209594	0.00204084
suboxic-bin110	0.000111404	0.0779724	0.0249821	0.0744978	0.000171783	0	7.08098E-05	0	4.25611E-05	0.00990449	0.000435272
suboxic-bin111	0	0.0507875	0.0347268	0.035251	0.0017619	0.00119706	0.000333183	1.68441E-05	3.63215E-05	0.00691891	0.00167157
suboxic-bin112	0.00130525	0.137717	0.141643	0.0469959	0.00948507	0.0172543	0.00187265	0	0.000311731	0.017164	0.00433957
suboxic-bin115	0.000356476	0.143588	0.0743292	0.122912	0.00222397	0.000151969	0.000113817	2.98845E-05	0.000171843	0.0277259	0.000702973
suboxic-bin116	0.00040202	0.057117	0.0247306	0.0178446	0.000438978	0.0255257	0.000128461	0.00105699	9.92994E-05	0.136255	0.00198591
suboxic-bin117	0.00154924	0.0884237	0.0317242	0.0832304	0.00100706	0.000206281	7.09968E-05	0	0.00101489	0.0109286	0.000826129
suboxic-bin118	4.30779E-05	0.365594	0.409433	0.0714243	0.000147793	0.148088	6.74744E-05	5.15835E-05	1.60934E-05	0.00881537	0.000106724
suboxic-bin119	0	0.0350716	0.0340697	0.0326133	0.000229916	0.00256974	0.000111695	0	0.000108767	0.0035037	0
suboxic-bin121	0.000352298	0.450847	0.254792	0.301749	0.00102192	0.0141098	0.000186538	0	0	0.0633315	0.00022659
suboxic-bin122	0.000390945	0.0392148	0.0139852	0.0192376	0.00034693	0.0133807	7.90624E-05	0.000289894	0.000249427	0.0130976	0.000604593
suboxic-bin123	8.97383E-05	0.246904	0.23198	0.128304	0.00159122	0.0261422	0.000469801	0	7.01136E-05	0.0166019	0.000254868
suboxic-bin125	0.00182184	0.0585386	0.0203247	0.0166465	0.0161756	0.00297642	0.0115698	0.000638788	0.00288679	0.0295542	0.0131968
suboxic-bin127	0	0.0257615	0.0486592	0.00661346	0	0.00586975	1.51E-05	0	1.06835E-05	0.00166577	0
suboxic-bin128	0.000939207	0.0138046	0.010784	0	0.00198214	0.000987012	0.00083214	0	0.00188962	0.0083855	0.00259839
suboxic-bin129	0.000483875	0.203244	0.185446	0.148286	0.000677848	0.0211251	0.00129301	0	1.88405E-05	0.0287449	0.000568409
suboxic-bin13	0.000655809	0.0726405	0.024158	0.024497	0.00322729	0.00249315	0.000701711	0	0.000519872	0.00879547	0.0039303
suboxic-bin130	0.000269974	0.0494003	0.0323897	0.0115021	0.00386345	0.210991	0.000658631	0.000570115	0.000105609	0.132759	0.000929653
suboxic-bin131	0.000485415	0.0389094	0.0255962	0.0165853	0.000123363	0.039627	9.46699E-05	0.000796968	0.000181299	0.0428543	0.000595616
suboxic-bin132	0.000954877	0.0528094	0.0165763	0.0191719	0.00207274	0.00212814	0.000733643	0	0.000248098	0.00610274	0.00297437
suboxic-bin133	9.2661E-05	0.0523805	0.0141299	0.0162616	0.00113606	0.00245418	0.000153748	9.14905E-06	6.3131E-05	0.0244738	0.00157257
suboxic-bin134	0	0.141277	0.0531905	0.0241703	0	0.64305	0	0	0	0.00346221	0
suboxic-bin136	0	0.137305	0.129574	0.0982567	0.000369166	0.00971332	0.000335362	0	0	0.0282617	0.00156844
suboxic-bin137	0.00231498	0.386344	0.200821	0.301661	0.00298191	0.00302545	0.00083226	0	0.00408026	0.0648214	0.00313936
suboxic-bin138	0.00239861	0.250899	0.267001	0.127109	0.000691596	0.526357	0.00107354	0.00375465	0.000350675	0.0882257	0.00437453
suboxic-bin139	0.000303551	0.0887211	0.0253533	0.0986573	4.29318E-05	0.000465992	3.37932E-05	7.97775E-05	1.24512E-05	0.0171132	1.56564E-05
suboxic-bin14	0.000204534	0.149682	0.0977519	0.0923631	0.00384652	0.0101475	0.00124177	0	0.000111481	0.021595	0.00388423
suboxic-bin140	0	0.0251049	0.0151219	0.0117336	2.9155E-05	0.0132257	5.4458E-05	0	9.9432E-06	0.053882	0.000695933
suboxic-bin142	0	0.30705	0.3134	0.155928	0.000118699	0.0329988	0.00045156	0.000136992	0	0.0482403	0.000486614
suboxic-bin143	0	0.0218727	0.0243092	0.00646435	0.000109246	2.41935E-05	0	0	0	0.00115746	0.000203473
suboxic-bin146	0.000395278	0.0506286	0.0476868	0.0162767	0.000198133	0.00574885	5.90586E-05	9.74624E-05	0	0.0284873	0.00067381
suboxic-bin147	0.000588486	0.0783872	0.0877409	0.0420422	0.002807	0.0192645	0.000784428	0	8.21042E-05	0.0173683	0.00271346
suboxic-bin148	0	0.901509	2.05244	0.651364	6.90057E-05	0.54611	4.39412E-05	0	0	0.109534	0
suboxic-bin15	0	0.0438095	0.0181876	0.00585107	1.12002E-05	0.238194	6.72446E-05	0	0	0.00404998	0
suboxic-bin150	0	0.0244801	0.00803893	0	0.000203683	0	3.44536E-05	0	0	0.00432303	0
suboxic-bin151	0.00262676	0.218895	0.164864	0.167074	0.0128715	0.00989032	0.0012611	0.000217965	0.00944073	0.0187459	0.0054866
suboxic-bin153	0	0.143377	0.0712675	0.0950735	0.000367448	0.0278322	7.8762E-05	0	0	0.00811172	0.0003932
suboxic-bin155	0.000326429	0.00994037	0.00923846	0.00861589	0.000502582	0.0103949	0.000204585	0.000193384	8.9557E-05	0.0183849	0.000119866
suboxic-bin157	0.000100576	0.0321364	0.0186933	0.00781844	0.000174462	0.0454696	0.000137941	0.000511858	8.27803E-05	0.048523	0.000924718
suboxic-bin16	0.00640725	5.07436	7.29064	2.49909	0.0956937	7.1398	0.0169443	0	0.0013857	0.533558	0.0144478
suboxic-bin17	0	2.41596	3.61598	0.873433	0.0063487	14.0079	0.00599654	0.000738976	0.00286724	0.284178	0.0266108
suboxic-bin19	0	0.0797927	0.030057	0.0362817	0.00173843	0.0101076	0.000195347	0.000285777	0	0.00708692	0.000327387
suboxic-bin2	0.00059816	0.0494943	0.0397094	0.046554	0.00922772	0.00150045	0.00204172	0	0.000212626	0.00980661	0.00895166
suboxic-bin20	0	0.0413838	0.0415941	0.0272337	0.000342762	0.0051005	0.000286516	3.25595E-05	0.000107323	0.0101371	0.000975136
suboxic-bin21	0.000286835	0.078569	0.0495697	0.0209238	0.000345795	0.0208267	0.000232316	0.000326546	0.000102871	0.0139057	0.000435127
suboxic-bin22	0	0.0959793	0.0469655	0.0405661	8.59719E-06	0.00598435	0.000115777	0	0	0.0217904	0
suboxic-bin24	0.000496225	2.84213	1.31034	1.82063	0.00231671	0.00817833	0.000641915	0	0	0.397286	0
suboxic-bin26	0	0.0154186	0.0120959	0.00437288	0.000339847	0.00279749	0.000131671	0	0.000169764	0.0031319	0.00154683
suboxic-bin29	0	0.219808	0.122211	0.122373	6.57078E-06	0.0227041	0	0	0	0.0143412	0
suboxic-bin3	0	0.00600048	0.0122843	0	5.7067E-05	0.0132835	0.000141102	0	0.000373346	0.0120535	0.00177457
suboxic-bin30	0	0.0368528	0.0228689	0.0242514	0.000620573	0.00342868	0.000518591	0	0.000232193	0.00561795	0.00226912
suboxic-bin32	0	0.0368055	0.0376872	0.021848	6.85948E-05	0.00520001	0.000131832	0	0	0.00537263	0.000320027
suboxic-bin33	0	0.0695163	0.0284798	0.0210722	0.00205966	0.0012956	0.000366665	2.05913E-05	0	0.00397162	0.00142739
suboxic-bin35	0.00176277	0.789094	1.00575	0.471124	0.029502	0.209918	0.0126191	0.00118666	0.00217606	0.0939927	0.0277109
suboxic-bin36	0	0.0284144	0.0283474	0.0151798	4.73218E-05	0.0938266	1.01766E-05	0	0	0.0039584	0
suboxic-bin37	0.000531202	0.35101	0.228363	0.27032	0.00502129	0.0102736	0.00250631	8.22625E-05	0.00265625	0.046589	0.0109738
suboxic-bin38	0.000191076	0.047137	0.00826412	0.0188592	0.00163588	0.00426467	0.00231361	5.65987E-05	0.00183566	0.00328593	0.0106941
suboxic-bin39	0	0.162784	0.173145	0.0796504	0.000120269	0.032708	0.000343076	7.01415E-05	0	0.0191265	0.000343737
suboxic-bin41	0	0.0264989	0.0143785	0.0169878	0	0.117853	0	0	0	0	0
suboxic-bin43	0	0.148664	0.0738863	0.0575321	0.000327711	0.00588361	7.27591E-05	0	0	0.0188927	3.3015E-05
suboxic-bin46	9.95732E-05	0.0209896	0.0372953	0.026212	1.21058E-05	0.00531927	0.000123177	0	0	0.00524982	6.20852E-05
suboxic-bin47	0	0.0421163	0.0112335	0.0261524	9.78029E-06	0.00109412	1.61383E-05	0	0	0.00632112	0
suboxic-bin49	0	0.0468888	0.0243938	0.0121211	0.000106822	0.0189909	2.90772E-05	0.000130743	4.03651E-05	0.00376088	0.000509783
suboxic-bin50	0	0.0678816	0.11374	0.00870341	0.000291315	1.06918	0.00103927	0.00145921	0.000675769	0.00640083	0.00431942
suboxic-bin51	0	0.0359586	0.0139692	0.0336961	0.000455503	0.000507248	0.000209838	0	0.000290701	0.00134075	0.000356659
suboxic-bin52	0.00147665	1.34802	0.289529	0.129007	2.71098E-05	0.598792	0.000271045	0	0	0.0130042	0.000486618
suboxic-bin53	0.000209351	0.0410138	0.0294374	0.0235027	0.00138979	0.00663489	0.000276018	0	0	0.00632924	0.00111073
suboxic-bin54	0.000380782	0.0117815	0.00291162	0.00269097	0.00084441	0.00331008	0.00119748	0	0.00156563	0.00205665	0.00647047
suboxic-bin55	0.000113795	0.030534	0.0621137	0.0245352	0	0.000477778	0	9.63063E-06	0	0.00224763	0
suboxic-bin56	0	0.00963815	0.0126589	0.00357667	0.000134778	0.0124303	0.000163327	0.000149916	0.000136524	0.00395423	0.000177507
suboxic-bin57	0	0.0804705	0.051847	0.0469602	5.73757E-05	0.0244757	3.43251E-06	0	0	0.00897632	1.74091E-05
suboxic-bin58	0.000671324	0.0707252	0.07652	0.0359691	0.0046974	0.00665089	0.00122274	0.000212777	0.000227828	0.00999837	0.00667632
suboxic-bin59	6.304E-05	0.186909	0.0493146	0.124758	4.96807E-05	0.000776977	0	0	0	0.0264209	1.1871E-05
suboxic-bin6	0.00408587	0.0355129	0.0226539	0.0167928	0.0108163	0.00984341	0.00183842	0	0.00735661	0	0.00236981
suboxic-bin60	0	0.130796	0.105797	0.0792673	0.000953917	0.0696554	0.0010688	0	0.000122075	0.0136945	0.00104201
suboxic-bin62	0.000874461	0.0430117	0.0243234	0.0302524	0.00205072	0.00463811	0.00146101	3.46811E-05	0.00209847	0.0057455	0.00536782
suboxic-bin64	0.000621641	0.0137055	0.0136445	0.0232039	0.00230007	0.00181735	0.00062303	0	0.000487611	0.00629279	0.00392446
suboxic-bin65	0	0.0274371	0.0287257	0	0.000727499	0.0278485	0.00789637	0	0	0	0.00952025
suboxic-bin66	0.000118798	0.0740365	0.041136	0.0358495	0.000597504	0.0028722	0.000186134	0	8.88352E-05	0.00573609	0.000562995
suboxic-bin68	2.49314E-05	0.0313607	0.0407336	0.0232976	0.000761733	0.00399908	0.000210267	0	0.000117596	0.00542368	0.00184567
suboxic-bin69	0.000995427	0.0329196	0.0806451	0.00703463	0.00278299	0.0870241	0.00454225	0	0.00367492	0.00251914	0.0160596
suboxic-bin7	0.0002016	0.0686457	0.0491135	0.0313434	0.00217519	0.0633565	0.00124069	0.00184599	0.000174838	0.0150421	0.00441037
suboxic-bin70	0	0.0231453	0.0171656	0.0239686	0.00195032	0.00222945	0.000422226	0	0.00110727	0.0149241	0.00188915
suboxic-bin71	0.000295038	0.0273201	0.0188858	0.0417004	0.00246244	0.00473615	0.00129701	0	0	0.0102227	0.00103478
suboxic-bin72	5.76968E-05	0.0665133	0.0708021	0.0442006	0.000170007	0.0032222	4.35587E-06	1.56793E-05	0	0.00518953	0.000331941
suboxic-bin73	0	0.0703132	0.0372298	0.0488364	0.00013164	0.0005252	5.03228E-05	0	0	0.0172491	0.000197854
suboxic-bin74	0.000104025	0.469833	0.23503	0.3954	0.00293551	0.00314842	0.00066987	0	0.000516569	0.0560669	0.00257912
suboxic-bin75	0	0.0463711	0.0159454	0.0369233	3.0611E-05	0.000918237	1.36365E-05	2.10809E-05	0	0.00669213	0
suboxic-bin76	0	0.0496384	0.0771721	0.0106073	3.03118E-05	0.0131324	0	0	0	0.00590174	0
suboxic-bin78	0.00551847	0.118727	0.0382411	0.0888392	0.0422379	0.000491267	0.00941367	0.000570266	0.0117838	0.0173104	0.0371612
suboxic-bin79	0.00139203	0.0368286	0.00859892	0	0	0.0585695	0.000168458	0.00082467	0	0.0301215	0
suboxic-bin80	0.00885082	0.114939	0.156127	0.0955167	0.136399	0.0576123	0.034222	0	0.00529203	0.0218742	0.0284879
suboxic-bin81	0.00326521	0.0725848	0.0352832	0.0243914	0.000533307	0.0664686	0.000695033	0.0020258	0.000880791	0.469537	0.00841154
suboxic-bin84	0.00233047	0.173918	0.0942425	0.102566	0.0189668	0.00318091	0.00220411	0	0.000376125	0.016446	0.00277789
suboxic-bin85	0.00174747	0.0329441	0.0235161	0.0249338	0.00108187	0.00107808	0.00275003	0.00775839	0.00211611	0.00313859	0.000662023
suboxic-bin86	0.000223057	0.564628	0.211351	0.132126	0.000385541	0.134012	0.000129471	0	0	0.0226176	0.000882077
suboxic-bin87	0	0.0195825	0.017457	0.00985644	0.000181542	0.0213316	8.43031E-05	0.00017242	0.000107507	0.0511411	0.00146166
suboxic-bin88	0	0.918705	0.323426	0.27807	0.000426436	3.2865	0.000247027	0	4.3113E-05	0.0279827	0.000995401
suboxic-bin89	0	0.0176731	0.0165665	0.0323535	4.7579E-05	0.0208861	0	0	0	0.00128733	0.000670527
suboxic-bin90	0.00188935	0.0742309	0.0535383	0.0517388	0.0195979	0.0136469	0.0119446	5.91175E-05	0.013259	0.00698692	0.0353815
suboxic-bin91	0.00273704	0.205068	0.111813	0.0785678	0.0437206	0.00694141	0.00634829	0	0.00118096	0.0130994	0.0234575
suboxic-bin92	0.00407159	0.0308932	0.00653561	0.0311451	0.00612648	0.00150601	0.000967862	0.000188663	0.0123498	0.00854613	0.00401193
suboxic-bin93	0	0.0243647	0.0157674	0.00867752	0.00014997	0.094524	4.95317E-05	0	4.74796E-05	0.00466121	0
suboxic-bin94	8.73216E-05	0.0775843	0.0358199	0.0449736	0.00034685	0.00210508	0.000393376	0	4.7914E-05	0.00679569	0.000137303
suboxic-bin95	0	0.381224	0.252092	0.33584	0.00134268	0.0094885	0.000383425	0	8.19485E-05	0.0625395	8.14805E-05
suboxic-bin96	0.00901044	0.404872	0.601017	0.253221	0.116853	0.393103	0.0540048	0.000164322	0.00274877	0.0465204	0.0448029
suboxic-bin97	0.000589971	2.25457	0.435044	0.82129	0.0123134	0.126264	0.00443487	4.37801E-05	0.00142059	0.131488	0.0124445
suboxic-bin98	0	0.0627313	0.0295961	0.0100538	8.52285E-06	0.195866	0	0	0	0.00106319	0
suboxic-bin99	0.000289553	0.0692144	0.0341573	0.0520642	0.000683429	0.0027615	0.000151842	0	0.000355987	0.0141459	0.000796396

## Sheet: Table S4
Supplementary Table 4 Genomic information for 31 reference Cyanobacterial genomes.
Genome ID	Accession	Taxonomy	Lifestyle
S. WH8109	GCA_000161795.2	Synechococcus sp. WH8109	free-living
S. WH8103	GCA_001182765.1	Synechococcus sp. WH8103	free-living
S. WH8102	GCA_000195975.1	Synechococcus sp. WH8102	free-living
S. WH8020	GCA_001040845.1	Synechococcus sp. WH8020	free-living
S. WH8016	GCA_000230675.2	Synechococcus sp. WH8016	free-living
S. WH7805	GCA_000153285.1	Synechococcus sp. WH7805	free-living
S. WH7803	GCA_000063505.1	Synechococcus sp. WH7803	free-living
S. WH5701	GCA_000153045.1	Synechococcus sp. WH5701	free-living
S. RS9917	GCA_000153065.1	Synechococcus sp. RS9917	free-living
S. RS9916	GCA_000153825.1	Synechococcus sp. RS9916	free-living
S. REDSEA-S02_B4	GCA_001628325.1	Synechococcus sp. REDSEA-S02_B4	free-living
S. REDSEA-S01_B1	GCA_001628295.1	Synechococcus sp. REDSEA-S01_B1	free-living
S. RCC307	GCA_000063525.1	Synechococcus sp. RCC307	free-living
S. M16.1	GCA_014279895.1	Synechococcus sp. M16.1	free-living
S. KORDI-52	GCA_000737595.1	Synechococcus sp. KORDI-52	free-living
S. CC9902	GCA_000012505.1	Synechococcus sp. CC9902	free-living
S. CC9605	GCA_000012625.1	Synechococcus sp. CC9605	free-living
S. CC9311	GCA_000014585.1	Synechococcus sp. CC9311	free-living
S. CB0205	GCA_000179255.1	Synechococcus sp. CB0205	free-living
S. CB0101	GCA_000179235.1	Synechococcus sp. CB0101	free-living
S. BL107	GCA_000153805.1	Synechococcus sp. BL107	free-living
Cyanobium PCC6307	GCA_000316515.1	Cyanobium PCC6307	free-living
Ca. S. spongiarum SH3	GCA_001007665.1	Candidatus Synechococcus spongiarum SP3	sponge-associated
Ca. S. spongiarum SH4	GCA_000586015.1	Candidatus Synechococcus spongiarum SH4	sponge-associated
Ca. S. spongiarum M9	GCA_900047545.1	Candidatus Synechococcus spongiarum M9	sponge-associated
Ca. S. spongiarum LMB bulk15N	GCA_002018015.1	Candidatus Synechococcus spongiarum LMB bulk15N	sponge-associated
Ca. S. spongiarum 15L	GCA_001007635.1	Candidatus Synechococcus spongiarum 15L	sponge-associated
Ca. S. spongiarum 142	GCA_001007625.1	Candidatus Synechococcus spongiarum 142	sponge-associated
Ca. S. feldmannii 288cV	GCA_004768435.1	Candidatus Synechococcus feldmannii 288cV	sponge-associated
Ca. S. feldmannii 277cV	GCA_004768415.1	Candidatus Synechococcus feldmannii 277cV	sponge-associated
Ca. S. feldmannii 277cI	GCA_004768385.2	Candidatus Synechococcus feldmannii 277cI	sponge-associated

## Sheet: Table S5
Supplementary Table 5 Genomic characteristics statistics of Cyanobacteria genomes.
Genome ID	Completeness (%)	Contamination (%)	GC (%)	Genome Size (Mbp)	No. of Contigs	No. of Predicted Genes	No. of KEGGs	No. of COGs	No. of PFAMs	No. of SEED functions
Anoxic-bin48	94.43	0.27	61.03	1.85	88	1920	1023	1276	2220	2014
Anoxic-bin49	96.88	0.99	60.96	1.92	119	2030	1052	1339	2230	2120
S. CC9902	99.46	0	54.16	2.23	1	2461	1149	1462	2577	2670
S. CC9605	99.73	0	59.22	2.51	1	2892	1213	1562	2727	3180
S. CC9311	99.73	0	52.45	2.61	1	2879	1212	1610	2818	3231
S. WH7803	99.18	0	60.24	2.37	1	2558	1217	1585	2775	2671
S. RCC307	99.64	0	60.84	2.22	1	2540	1235	1542	2729	2627
S. WH5701	99.18	7.84	65.39	3.28	135	3330	1497	2065	3553	3476
S. RS9917	99.46	0	64.46	2.58	9	2702	1307	1714	3028	2816
S. WH7805	99.73	0	57.63	2.63	13	2741	1235	1655	2920	2993
S. BL107	99.46	0	54.24	2.294	6	2516	1147	1484	2612	2766
S. RS9916	99.73	0	59.81	2.66	4	2830	1228	1618	2809	3036
S. WH8109	99.46	0	60.09	2.11	1	2407	1139	1396	2520	2622
S. CB0101	99.73	0.68	64.21	2.69	94	2997	1362	1847	3159	3096
S. CB0205	99.18	0.27	62.97	2.43	78	2729	1268	1658	2834	2828
S. WH8102	99.46	0	59.41	2.43	1	2719	1206	1568	2783	2914
S. WH8016	99.18	0	54.09	2.69	16	2998	1252	1665	2924	3284
Cyanobium PCC6307	99.73	0	68.71	3.34	1	3367	1518	2150	3700	3613
Ca. S. spongiarum SH4	83.83	1.22	63.05	1.66	273	1907	859	1170	1962	2057
S. KORDI-52	100	0	59.09	2.57	1	2774	1218	1580	2762	3103
Ca. S. spongiarum 142	87.36	0	58.72	2.27	848	2677	933	1265	2201	3248
Ca. S. spongiarum 15L	89.95	1.22	59.16	2.21	274	2355	1010	1327	2315	2723
Ca. S. spongiarum SP3	96.06	0.36	60.93	2.13	117	2356	1041	1325	2332	2642
S. WH8020	99.73	0.27	53.14	2.66	10	2918	1226	1623	2845	3290
S. WH8103	99.73	0.27	59.47	2.43	1	2676	1210	1570	2743	2860
S. REDSEA-S01_B1	95.2	0.82	62.76	1.8	82	2145	1058	1335	2297	2208
S. REDSEA-S02_B4	94.84	0.27	62.76	1.78	83	2128	1041	1308	2262	2188
Ca. S. spongiarum LMB bulk15N	73.91	0	60.33	1.47	132	1593	791	961	1687	1798
Ca. S. feldmannii 277cI	86.12	0.27	64.69	1.91	344	2130	877	1282	2104	2375
Ca. S. feldmannii 277cV	94.05	0	62.94	2.55	468	2516	1041	1340	2464	2930
Ca. S. feldmannii 288cV	87.78	0	64.01	2.23	789	2396	942	1213	2082	2696
S. M16.1	99.46	0	61.36	2.11	1	2416	1161	1427	2526	2546
Ca. S. spongiarum M9	74.82	0.41	61.86	1.41	179	1575	761	1016	1689	1692
Oxic-bin111	70.43	0.54	62.02	1.3	277	1839	725	1136	1718	926

## Sheet: Table S6
Supplementary Table 6 Statistics of ELPs based on PFAM annotation.
ELPs	TPR	Ank	CAD	Fn3	WD40
Anoxic-bin48	11	15	0	17	0
Anoxic-bin49	12	11	0	12	0
Ca. S. spongiarum M9	6	7	0	0	0
Ca. S. spongiarum SP3	47	11	1	3	0
Ca. S. spongiarum SH4	6	15	0	2	0
Ca. S. spongiarum 142	33	24	0	8	0
Ca. S. spongiarum 15L	8	17	2	10	0
Ca. S. spongiarum LMB bulk15N	7	7	6	3	0
Ca. S. feldmannii 277cI	8	0	1	0	0
Ca. S. feldmannii 277cV	11	2	26	64	0
Ca. S. feldmannii 288cV	11	0	9	15	0
Oxic-bin111	6	0	0	0	0
S. CC9902	16	0	0	0	0
S. CC9605	11	2	1	0	0
S. CC9311	12	0	0	0	0
S. WH7803	15	0	1	0	0
S. RCC307	13	0	0	0	0
S. WH5701	27	0	0	1	0
S. RS9917	13	0	1	0	0
S. WH7805	13	0	16	0	0
S. BL107	16	0	0	0	0
S. RS9916	14	0	3	0	0
S. WH8109	17	0	0	0	0
S. CB0101	16	0	0	1	0
S. CB0205	8	0	0	0	0
S. WH8102	17	0	8	0	2
S. WH8016	17	0	0	0	0
Cyanobium PCC6307	15	0	0	1	4
S. KORDI-52	27	0	2	0	0
S. WH8020	14	0	2	0	3
S. WH8103	15	0	9	0	2
S. REDSEA-S01_B1	9	0	0	0	0
S. REDSEA-S02_B4	6	0	0	0	0
S. M16.1	16	0	0	0	0

## Sheet: Table S7
Supplementary Table 7 Transcriptional status of key genes in the three Cyanobacterial MAGs across different water layers.
Pathway	gene name	KO/COG id	ORF id	80m	96.5m	98.5m	99.5m	100m	100.5m	105m	110m	130m	250m	290m
Photosystem	psaA	K02689	oxic-bin111_10_6	10.227	0	0	0	0.22313	0	0	0	0	0	0
			anoxic-bin48_37_2	0	0	0	0	0	0	0	0	0	0	0
			anoxic-bin49_56_6	0	0	0	0	0	0	0	0	0	0	0
	psaB	K02690	oxic-bin111_10_7	0	0	0	0	0.9288	0	0	0.688443	0	0	0
			anoxic-bin48_37_3	0	0	0	0	0	0	0	0	0	0	0
			anoxic-bin49_56_5	0	0	0	0	0	0	0	0	0	0	0
	psaC	K02691	anoxic-bin48_16_46	0	0	0	0	0	0	0	0	0	0	0
			anoxic-bin49_2_74	0	0	0	0	0	0	0	0	0	0	0
	psaD	K02692	oxic-bin111_5_5	6.81799	0	0	0	2.38005	0	0	0	0	0	0
			anoxic-bin49_18_2	0	0	0	0	0	0	0	0	0	0	0
	psaE	K02693	oxic-bin111_72_1	0	0	0	0	0	0	0	0	0	0	0
			anoxic-bin48_6_9	0	0	0	0	0	0	0	0	0	0	0
			anoxic-bin49_3_9	0	0	0	0	0	0	0	0	0	0	0
	psaF	K02694	oxic-bin111_9_14	6.17478	0	0	0	0	0	0	6.39084	0	0	0
			anoxic-bin48_1_46	0	0	0	0	0	0	0	0	0	0	0
			anoxic-bin49_31_13	0	0	0	0	0	0	0	0	0	0	0
	psbA	K02703	oxic-bin111_25_6	16.3632	0	0	0	7.61616	0	0	0	0	0	0
			anoxic-bin48_9_69	0	0	0	0	0.47601	0	0	0	0	0	9.16396
			anoxic-bin49_29_22	0	0	0	0	1.42803	0	0	0	0	0	0
	psbB	K02704	oxic-bin111_16_3	0	0	0	0	0	0	0	1.75197	0	0	0
			oxic-bin111_16_4	10.6139	0	0	0	0	0	0	0	0	0	0
			anoxic-bin48_15_13	0	0	0	0	0	0	0	0	0	0	0
			anoxic-bin49_12_47	0	0	0	0	0	0	0	0	0	0	0
	psbC	K02705	oxic-bin111_66_1	0	0	0	0	0	0	0	0	0	0	0
			anoxic-bin48_22_1	0	0	0	0	0	0	0	0	0	0	0
			anoxic-bin49_23_1	0	0	0	0	0	0	0	0	0	0	0
	psbD	K02706	oxic-bin111_183_2	5.57835	0	0	0	1.46049	0	0	1.44338	0	0	0
			oxic-bin111_248_1	0	0	0	0	1.46465	0	0	2.17124	5.25067	0	0
			anoxic-bin48_14_17	0	0	0	0	0	0	0	0	0	0	0
			anoxic-bin49_17_11	0	0	0	0	0	0	0	0	0	0	0
	psbE	K02707	anoxic-bin48_9_35	0	0	0	0	0	0	0	0	0	0	0
			anoxic-bin49_8_36	0	0	0	0	0	0	0	0	0	0	0
	psbF	K02708	anoxic-bin48_9_36	0	0	0	0	0	0	0	0	0	0	0
			anoxic-bin49_8_35	0	0	0	0	0	0	0	0	0	0	0
	psbO	K02716	oxic-bin111_71_7	0	0	0	0	0	0	0	0	0	0	0
			anoxic-bin48_8_61	0	0	0	0	0	0	0	0	0	0	0
			anoxic-bin49_14_13	0	0	0	0	0	0	0	0	0	0	0
	psbP	K02717	oxic-bin111_53_6	0	0	0	0	0	0	0	0	0	0	0
Oxidative phosphorylation	coxA	K02274	oxic-bin111_57_4	0	0	0	0	0.647878	0	0	1.92087	0	0	0
			anoxic-bin48_7_32	0	0	0	0	0	0	0	0	0	0	0
			anoxic-bin49_6_27	0	0	0	0	0	0	0	0	0	0	0
	coxB	K02275	anoxic-bin48_7_33	0	0	0	0	0	0	0	0	0	0	0
			anoxic-bin49_6_26	0	0	0	0	0	0	0	0	0	0	0
	coxC	K02276	oxic-bin111_57_3	9.8179	0	0	0	0	0	0	0	0	0	0
			anoxic-bin48_7_31	0	0	0	0	0	0	0	0	0	0	0
			anoxic-bin49_6_28	0	0	0	0	0	0	0	0	0	0	0
	cyoA	COG1622	oxic-bin111_57_5	0	0	0	0	0	0	0	0	0	0	0
			oxic-bin111_57_6	0	0	0	0	0	0	0	0	0	0	0
			anoxic-bin48_7_33	0	0	0	0	0	0	0	0	0	0	0
			anoxic-bin49_6_26	0	0	0	0	0	0	0	0	0	0	0
	cyoB	COG0843	oxic-bin111_57_4	0	0	0	0	0.647878	0	0	1.92087	0	0	0
			anoxic-bin48_7_32	0	0	0	0	0	0	0	0	0	0	0
			anoxic-bin49_6_27	0	0	0	0	0	0	0	0	0	0	0
	cyoC	COG1845	oxic-bin111_57_3	9.8179	0	0	0	0	0	0	0	0	0	0
			anoxic-bin48_7_31	0	0	0	0	0	0	0	0	0	0	0
			anoxic-bin49_6_28	0	0	0	0	0	0	0	0	0	0	0
Nitrogen fixation	nifH	COG1348	oxic-bin111_6_20	0	0	0	0	0	0	0	0	0	0	0
			anoxic-bin48_7_54	0	0	0	0	0	0	0	0	0	0	0
			anoxic-bin49_6_5	0	0	0	0	0	0	0	0	0	0	0
	nifD/K	COG2710	oxic-bin111_6_21	0	0	0	0	0	0	0	0.967754	0	0	0
			oxic-bin111_6_22	0	0	0	0	0.797041	0	0	0	0	0	0
			oxic-bin111_11_16	17.8507	0	0	0	0	0	0	0	0	0	0
			anoxic-bin48_7_55	0	0	0	0	0	0	0	0	0	0	0
			anoxic-bin48_7_56	0	0	0	0	0	0	0	0	0	0	0
			anoxic-bin49_6_3	0	0	0	0	0	0	0	0	0	0	0
			anoxic-bin49_6_4	0	0	0	0	0	0	0	0	0	0	0
			anoxic-bin49_38_19	0	0	0	0	0	0	0	0	0	0	0

## Sheet: Table S8
Supplementary Table 8 Statistics of oxidative stress resistant genes annotated by SEED.
SEED	EC1*	EC2	EC3	EC4	EC5	EC6	EC7	EC8	EC9	EC10	EC11	EC12	EC13	EC14	SUM
Anoxic-bin49	1	0	1	0	0	1	3	0	0	0	1	0	0	1	8
Anoxic-bin48	1	0	1	0	0	1	3	0	0	0	1	0	0	1	8
Ca. S. spongiarum M9	1	0	0	0	0	1	3	0	0	0	1	0	0	1	7
Ca. S. spongiarum SP3	1	0	1	0	0	2	3	1	0	1	1	0	1	2	13
Ca. S. spongiarum SH4	1	0	1	0	0	2	2	1	0	1	2	0	0	3	13
Ca. S. spongiarum 142	1	0	1	0	0	1	3	1	0	1	1	0	0	3	12
Ca. S. spongiarum 15L	1	0	1	0	0	1	3	1	0	1	1	0	1	1	11
Ca. S. spongiarum LMB bulk15N	1	0	1	0	0	1	2	0	0	0	1	0	1	1	8
Ca. S. feldmannii 288cV	1	0	1	0	0	1	3	1	0	0	2	0	1	1	11
Ca. S. feldmannii 277cV	1	0	1	0	0	1	3	1	0	0	2	0	1	2	12
Ca. S. feldmannii 277cI	1	0	1	0	0	1	3	1	0	0	2	0	1	1	11
Oxic-bin111	1	0	0	0	0	0	3	1	0	1	1	0	1	3	11
S. WH8109	1	1	1	1	0	1	4	1	0	1	2	0	1	3	17
S. WH8103	1	1	1	1	0	1	4	1	0	1	2	0	0	3	16
S. WH8102	1	1	1	1	0	1	4	1	0	1	4	0	0	3	18
S. WH8020	1	1	1	0	0	1	3	1	0	1	2	0	1	2	14
S. WH8016	1	1	1	0	0	1	3	1	0	1	2	0	1	3	15
S. WH7805	1	1	1	1	0	1	4	1	0	1	2	0	2	3	18
S. WH7803	1	1	2	1	1	1	4	1	0	1	2	0	2	2	19
S. WH5701	1	1	1	1	0	1	5	1	1	1	4	1	2	2	22
S. RS9917	1	1	1	0	0	1	4	1	1	1	2	0	2	5	20
S. RS9916	1	1	1	1	0	1	4	1	0	1	2	0	2	3	18
S. REDSEA-S02_B4	1	0	0	1	0	1	4	1	0	1	1	0	1	3	14
S. REDSEA-S01_B1	1	0	1	1	0	1	4	1	0	1	2	0	1	3	16
S. RCC307	1	1	1	1	1	1	3	1	0	1	2	0	2	2	17
S. M16.1	1	1	1	1	0	1	4	1	0	1	2	0	1	3	17
S. KORDI-52	1	1	1	1	0	1	4	1	0	1	2	0	1	1	15
S. CC9902	1	1	1	1	0	1	4	1	0	1	2	0	1	3	17
S. CC9605	1	1	1	1	0	1	4	1	0	1	2	0	1	3	17
S. CC9311	1	1	1	0	0	1	3	1	0	1	2	0	1	3	15
S. CB0205	1	1	1	1	0	1	5	1	0	1	2	0	1	3	18
S. CB0101	1	1	1	1	0	1	4	1	0	1	2	0	2	3	18
S. BL107	1	1	1	1	0	1	4	1	0	1	2	0	1	2	16
Cyanobium PCC6307	1	1	1	1	0	1	4	1	1	1	2	0	2	4	20
*; EC1, Glutathione reductase (EC 1.8.1.7); EC2, Glutathione peroxidase (EC 1.11.1.9); EC3, Glutathione synthetase (EC 6.3.2.3); EC4, Gamma-glutamyltranspeptidase (EC 2.3.2.2); EC5, Methylhydantoinases A, B (EC 3.5.2.14); EC6, Rubredoxin; EC7, Alkyl hydroperoxide reductase; EC8, Peroxide stress regulator; EC9, Transcriptional regulator; Crp/Fnr family; EC10, Ferric uptake regulation protein; EC11…
